# Supplementary material for: Large-Size Subunit Catalases Are Chimeric Proteins: A H2O2 Selecting Domain with Catalase Activity Fused to a Hsp31-Derived Domain Conferring Protein Stability and Chaperone Activity
Source: Antioxidants (Basel). 2022 May 17;11(5):979. doi: 10.3390/antiox11050979 (PMC9137513; doi:10.3390/antiox11050979)
Supplement: Supplementary file 1 [file antioxidants-11-00979-s001.zip]

Archive with 4 entries (3 files):
- antioxidants-1698224-supplementary-final/
- antioxidants-1698224-supplementary-final/Table S1 Catalase sequences.xlsx
- antioxidants-1698224-supplementary-final/Table S2 Figures S1-S4.pdf
- antioxidants-1698224-supplementary-final/Table S3 HchA(Hsp31) sequences, classification, and habitat.xlsx
