# Supplementary material for: Large-Size Subunit Catalases Are Chimeric Proteins: A H2O2 Selecting Domain with Catalase Activity Fused to a Hsp31-Derived Domain Conferring Protein Stability and Chaperone Activity
Source: Antioxidants (Basel). 2022 May 17;11(5):979. doi: 10.3390/antiox11050979 (PMC9137513; doi:10.3390/antiox11050979)
Supplement: Supplementary file 1 [file antioxidants-11-00979-s001.zip › antioxidants-1698224-supplementary-final/Table S1 Catalase sequences.xlsx]

## Sheet: Sheet1
38 different catalases
Name	ID	sequence
Exi_oxi_2	A0126_10780_ASI36038	TTNQGVPIGDNQNSRTAGRRGPTLLEDYQLIEKIAHFDRERVPERVVHARGFGAHGVFKVKNSMKKYTKAAFLQEEGTEVPVFARFSTVIHGTHSPETLRDPRGFSVKFYTEEGNWDFVGNNLPVFFIRDAMKFPDMVHSLKPDPRTNIQDPDRYWDFMTLRPESTNMLMHLFTDEGIPASYRKMRGSSVHSFKWVNAHGNTVYIKLRWVPKEGVHNLSADEATEVQGKDFNHASNDTFQAIENGDFPEWDLFVQVLDPADVENFDFDPLDATKDWFEDVIPFQHVGTMTLNKNVDNYFAETESVGFNPGVLVPGMLPSEDKLLQGRLFSYSDTQRHRIGPNYQQLPINCPFAQVNNYQRDGAMPFKQQTSSVNYEPNRYQDEPKQTPEYTEDTQPLHD…
Lep_als_7	A0128_08195_AOP33823	TTSGGHPVPQNQHSLTAGPRGPVLIQDTHLIEKLAHFNRERIPERVVHAKGAGAYGTLTITQDLSKYSRASVFSKVGKQTPLFLRFSTVAGEKGSADTERDPRGFAIKFYTEEGIWDLVGNNTPVFFERDPLKFPDFIHSQKRDPVTGYKNPFRMWDYWAKAPEALHQMTILFGDRGIPDGYRFMNGYGSHTFGLWNTKGERFWVKFHFKSLQGIKNLSGEKGAALAGTDPDYATRDLFEAIERKEFPKWRFCVQIMPEEEAEKTKFNPFDLTKVWSHKDYPLIEVGVLELNANPKNYFEEVEQAAFSPANMPPGIGASPDKMLQGRLFAYPDAQRYRLGVQYQQLPVNRPKNPVNVYHRDGSVKFQSDGNFDNYEPNGFEGPSQDSSFAEPPLRISGD…
Glu_alb_6	A0U94_07690_AQS92127	TTDSGIPVSSDEHSLTVGADGPILLHDHYLIEQMAAFNREMIPDRQPHAKGSGAFGRFEVTHDVSRYTSAKFLQPGAVTEAVARFSTVAGEAGSPDTWRDPRGFALKFYTEEGNFDMVGNNTPVFFVRDPLKFQHFIHSQKRRVDNGLRDNDMQWDFWTLSPESAHQVTWLMGDRGIPASWRHMDGFSSHTYLWVNATGERFWVKYHFKTDQGIKCLTQEQAGQLAGSDADYHRRDLHMAIKRGEHPSWTLKMQIMPYEDAKTYHINPFDLTKVWPQGEYPLIEVGRLTLDRNPTDFHSQIEQLAFEPNNFVPGTGLSPDKMLLGRSFAYADAHRARLGVNYKQIPVNAPKCPVHGYTKGGVMRMRDAHDPVYVPNSKGGPVANPQRFPENAVWAADGD…
Rho_sp_BH4_6	A0W34_02325_ARE32308	TNNFGIAVASDDESLTAGIQGPVLLHDHYLIEKLAQFNRERVPERIVHAKGGGAFGELVITHDVSKYTKAAFLQPGKKTESLVRFSTVAGEQGSPDTWRDPRGFAMKFYTEEGNYDLVGNNTPVFFIKDAIKFPDFIRSQKRLPGSGLRDHDMQWDFWTLRPETAHQVTWLMGDRGIPKTWRNMDGFGSHTYQWVNAAGERFWVKYHFKTDQGIEFLTQAEADSLAGSDPDYHRADLYNAIEAGNFPSWTLKVQIMPVDEAEGYRFNPFDLTKVWSQKDYPLIEVGKWTLNRNPENFFAQIEQASFEPSNVVPGIGFSPDKMLLGRVFSYADAHRYRIGTNYADLPVNAPKNEVNSYSKEGAMRYSFNSPSTPVYAPNSYGGPHADPSVAGDEGLWAFD…
Bde_exo_JSS_7	A11Q_237_AGH94457	TTAFGAPVADNQNSMTAGARGPLLMQDVWLLEKLANLNRENIPERRMHAKGSGAFGTFTVTNDITKYSKAKIFSQVGKKTEMFARFTTVAGERGAADAERDIRGFALKFYTEEGNWDMVGNNTPVFFVRDPRKFPDLNKAVKRDPKTNLRSATNNWDFWTLLPEALHQVTIVMSDRGIPKSYRHMHGFSSHTYSFINSNNERFWVKMHFQTLQGIQNLTDQEAETLVGKDRESHQRDLFDAIERKDYPKWKMSIQVMPETDADKYRLHPFDLTKVWYKKDYPLIEVGIVELNRNPENFHADVEQSAFAPNNLVPGISVSPDKMLQARLFAYSDAQRYRLGVNHHQIPVNAARCPVNSNHRDGQGRVDGNYGGTPHYEPNSFKQWQEQSEFKEPPMKITG…
Myx_han_2	A176_002513_AKQ65601	TTDTGSPVGTNQSSKTAGPRGGILLEDFHLIEKLARFDRERIPERVVHARGTGAYGTFESYGDFSKLTRASIFSAKGKKTPMFVRFSTVIHPSGSPETLRDPRGFALKFYTDEGNWDLVGNNLPIFFIRDAIKFPDMVHSLKPSPITNKQDPNRFFDFFSHQPESTHMLTQVYSDIGIPANYRQMNGHGVHSFKLVNAKGEYKYVKFNWASQQGVKSLTADEATRVVGQDHQHATSDLYASIGAGKFPSWELSVQVLDPKELDKFSFDPLDATKLWPEAQVPSIKLGKFTLNKMPDNFFEETEQAAFSPGVQPPGIEPSEDRLLQGRLFSYADTQRYRIGANYQSLPINKARAAVNNNSQAGSMNSANTKSDVNYEPSVTRETQDAPEFLFSNAALSGT…
Vir_dok_6	A21D_02050_AUJ25131	TTAAGAPVADNQNSITAGQRGPTLIQDFHLLEKLAHFNRERIPERIVHAKGAGAYGYFEVTNDEISKYTKADFLSEAGKRTDLFIRFSTVAGELGSADTVRDPRGFSVKFYTNEGNYDLVGNNTPIFFIRDAIKFPDFIHTQKRNPQTHLKDKDMVWDFWSLSPESLHQITYLHGDRGIPATFRHMNGYGSHTFKWVNKDGEAFWIKYHFISEQGVKGLEASLAEKIAGENPDYHIEDLHNAIANEDFPVWKLYVQIMPYEDAKTYKWDPFDVTKVWSKKDYPRIEVGRMILNRNPENYFAEVEQAAFSPGQFVPGIEASPDKMLQGRLFAYSDAHRYRLGVNHHQIPVNRPKAEVNHYQRDGFMAVNGNGGSKPNYEPNSVNGPVEDPTAKIKPFDVY…
Geo_ano_7	A2G06_13245_ANA41068	TTNAGAPVVDNQNIMTAGPRGPVLLQDVWFLEKLAHFDREVIPERRMHAKGSGAYGTFTVTRDITGYTKANVFSAVGKKTELFVRFSTVAGERGAADAERDIRGFAIKFYTEEGNWDLVGNNTPVFFLRDPLKFPDLNHAVKRDPRTNLRSARNNWDFWTSLPEALHQVTIVMSDRGIPATYRHMHGFGSHTFSFINARNERYWVKFHLKTQQGIRNLSDEEAEALIGKDRESHQRDLYESIEQGDFPRWTMFVQIMPEKEASSCPYHPFDLTKVWPHKDYPLQEVGVLELNRNPENYFAEVEQSAFNPANVVPGIGFSPDKMLQGRLFSYGDAQRYRLGVNHHLIPVNRARCPFHSYHRDGAMRVDGNHGSTLGYEPNSYGEWQEQPDFGEPPLSLEG…
Cup_nan_7	A2G96_19405_AMR79747	TTAAGAPVADNQNSQTAGPRGPMLLQDVWFLEKLAHFDREVIPERRVHAKGSGAYGTLRITHDITRYTKASVFAEIGKETPLFIRFSTVAGERGAADAERDVRGFSIKFYTDEGNWDLVGNNTPVFFVRDPLKFPDFIHTQKRNPRTNLRDPIAVWDFWSRHPESLHQVTILMSDRGLPQNYRQMHGFGSHTYSFINASNERFYVKFHFKSQQGVENWTNEEAARVVANDRESAQRDLFDNIERGNFPRWNLRVQVMPEAEAAKYHINPFDLTKVWPHKDYPLIDVGVVELNRNPDNYFAEVEQVAMNPANIVPGIGFSPDKMLQGRLFSYGDTQRYRLGINHAQIPVNAPKCPFHNSFHRDGAMRVDGNQGGKLNYEPNREGAYAASERMIEPPLALD…
Rho_fas_D188-6	A3L23_02373_AMY53712	TSNSGIPVASDDQSLTAGAQGPILLHDHYLIEKMAQFNRERVPERVVHAKGAGAFGELEITGDISKYTKAKALQPGAKTEMLARFSTVAGEQGSPDTWRDPRGFSLKFYTEEGNWDLVGNNTPIFFVKDPIKFQDFIRSQKRMPDSGLRDNNMQWDFWTLSPESAHQVTWLMGDRGIPKSFRHMDGFGSHTYQLIAEDGTKTWVKFHFKTDQGIDFLTQDKADEVAGTSPDHHRQDLFGSIKNGDFPSWTLKVQLMPYDEAENYKYNPFDLTKVWSQKDYPLIEVGKMTLNRNPENFFAQIEQSSFEPSNTVPGIGFSPDKMLLGRVFSYADAHRYRIGANYAQLPVNAPKSEVNSYSKDGNMRYSFNSPETPVYAPNSFGGPSADTNKYGDDGAWDFE…
Str_qai_3	A4E84_01910_AMW08392	TNRQGHPVYDNQNQRTVGARGPATLENYQLLEKISHFDRERIPERVVHARGVTAYGHFEAYGTWGDEPISRYTRARLFQERGKRTDVAVRFSTVIGGRDSSEAARDPRGFAVKFYTEDGNWDLVGNNLGVFFIRDAIKFPDVIHALKPDPVTFEQQPGRIFDFMSQTPEAMHMLVNLFSPRGIPADYRHMQGFGVNTYKWVNPDGDTKLVKYHWMPKQGVRSMTEEDAANVQADTLGHATKDLYEAVARGDHPEWELLVQMMDDHDHPELDFDPLDDTKTWPEQDFPPKPVGRMVLDRMPQDFFAENEQISFGTGVLVDGLDFSDDKMLIGRTFSYSDTQRYRVGPNYLQLPVNQAKNADVRTNQRDGQMAYHVDGGGENPHVNYEPSITGGLREARYP…
Str_rub_3	A4G23_00204_AOT57417	TNRQGHPVYDNQNQRTVGARGPATLENYQFLEKISHFDRERVPERVVHARGVTAYGYFEAYGAWGDEPIGRFTRAKLFQERGRRTDLAVRFSTVIGGRDSSESARDPRGFAVKFYTEDGNWDLVGNNLAVFFIRDAIKFPDVIHALKPDPVTFEQQPRRIFDFMARTPESMHMLVNLFSPRGIPSDYRHMQGFGVNTYKWVNAEGETVLVKYHWMPKQGVRSMTAEDAANTQAQGLGHATKDLYESIARGEYPEWELLVQMMPDDEHPELDFDPLDDTKTWPEQDFPPKPVGRMVLDRMPENFFAENEQISFGTGVLVDGLDFSDDKMLVGRTFSYSDTQRYRVGPNYLQLPVNQAKHAQVRTNQRDGQMTYHVDGAGEDPSTNYEPSLMGGLREGDRP…
Str_alf_3	A7J05_08095_APY85678	TNRQGHPVHDNQNQRTVGARGPATLENYQFLEKISHFDRERIPERVVHARGVTAYGFFEAYGTFGDEPIARFTRAKLFQERGKRTDVAVRFSTVIGGRDSSEAARDPRGFAVKFYTEDGNWDLVGNNLGVFFIRDAIKFPDVIHALKPDPVTFEQQPRRIFDFMSQTPECMHMLVNLFSPRGIPADYRHMQGFGVNTYKWINEQGESLLVKYHWMPKQGVRSMTEEDAANVQAQGLGHATKDLYEAVSRGDHPEWELLVQVMDDHDHPELDFDPLDDTKTWPEQDFPPKAVGRMVLDRMPANFFAENEQISFGTGVLVDGLDFSDDKMLVGRTFSYSDTQRYRVGPNYLQLPVNQAKNAHVRTNQRDGQMAYYVDGGGENPIVNYEPSITGGLREAQYP…
Exi_sp_SL-10	WP_131437547	TTNQGVPIGDNANSITAGRRGPTLLEDYQLIEKLAHFDRERVPERVVHARGAGAHGVFKVKNSMKRYTKAKFLQEEGQETPIFARFSTVIHGLGSPETLRDPRGFSVKFYTEEGNYDFVGNNLPVFFIRDAIKFPDVIHSLKPDPRTNLQDPDRFFDFMSLTPESTSMLIHLFSDEGIPASYRHMRGSSVHSFKWVNEYGNTVYIKLRWVPKQGVKNLSMEEAAKVQAEDFNHATRDLFNAIEEGDFPEWDLYVQILDPADMDNFDFDPLDATKDWFEDVIPYQLVGTMTLNKNVDNYFAETESVGFNPGVLVPGIQPSEDKMLQGRLFSYSDTQRYRIGANYLQLPINCPFAQVSNNQRDGAMPFKQQTSPVNYEPNRYEDAPKPDAAYIETEQPLTG…
Coh_lae	WP_019004132	TTNQGVPIGDNQNSKTAGIRGPTLLEDYQLLEKLAHFDRERVPERVVHARGAGAHGVFTLKNSMKRYTKAAFLQDEGTQTPVFVRFSTVIHGQHSPETLRDPRGFAVKFYTAEGNYDFVGNNLPVFFIRDAMKFPDMVHALKPDPRTNIQHPDRYWDFMSLTPESTNMLVHLFSDEGIPASYRHMRGSSVHAFKWINAYGNTVYVKLRWVPKQGIRNLSAEEASAIQAKDFNHASRDLYEAIERGDYPEWDLYVQILDPADMDQFDFDPLDATKDWFEDVIPYQLVGTMTLNRNPDNVFAETESVGFNPGVVVPGIEPSEDKLLQGRLFSYSDTQRYRIGTNYLQLPINCPFAKVSNNQRDGAMPFKQQTHPVNYEPNRHQDTPKEDPAYREASTPIGG…
Cop_cin_Sb_6531_Kat03	XP_001831809	TNNEGIPWPDPTHSKNVGGLPLISDTFLLQKQQTFNRSKTLERMVHPCGSGAFGYFECTQDMSELTKAGLYSKAGKETPIFLRFSTVTFGREFPDSGRNPRGFAIKHYTEDGNYDVVGLNWPIFFCRDPIQGPDVIRSQQRNPQNFLLNYDSLFDFLAHTPEANHAGMMFFSDHGTPNGWRNQHGYGCHTFKWVNAEGKFVYVKYHYLAEHGQKQFTWPEAVRMSGEDPDYAKRDLWAAIERGETPTWTMKVQIMRPEEADPNKLGFDPFDVTKVWPRSRFPMHEVGRLVLNKNPENYHRDVEQSAFSPGSMVPGIEDSPDALLQFRMFFYRDAQYHRLGVNLHQIPVNCPFMAKSYSSINFDGPLRSDANTGMNPHYVPNSFVNKFRPDTAEAPYQVS…
Asp_ory_Sa_1_IIIEb_BAE6320	XP_023092630	TNNEGIPFPDPAHSKTAGGLPLVSDTFLLQKQQHFNRSKNLERMVHPCGSGAFGYFETTHDVSNLTKANFLRSPGLKTPVFARFSTVTLGREFPDLARNPRGFALKFYTGEGNYDIVGLNFPVFFCRDPIQGPDVIRSQSRNPQNFLLDHNSLFDLLANTPEGNHAGMMFFSNHGTPKGWRNNHGYGCHTFKWVNKDGKFVYIKYHFLADNGQKQFNADEAQYHGGADPDWSKRDLWQAIEKGEEITWTAHVQIMQPEEADPAKLGFDPFDVTKVWPKKQFPLHEFGKLRLNKNPENFHRDVEQAAFSPGSMVPGIEDSPDPLLQFRMFFYRDAQYHRIGINLHQVPVNCPFMASSYSSLNFDGQMRVDGNHGMNPQYVPNSFVNKFRPDVAEAPYQLS…
Asp_ory_Sb_2_IIIFb_BAE63583	XP_023092822	TLAEGQPISDPSVSTTLPTFGGGSLTTLADTTLLETLAHFNRERIPERVVHAKAAGAWGEFEVTHDISHLTSAKFLNGVGKKTPVLCRISTTGGEKGSADTVRDVRGFGVKFFTEEGNHDIVGNHTPVFWVRDPLKFPAVNRAHKKHPQTNAHDFTMFWDFHVNSPESVHGLLHLFGSRGIPSSVRRITGFGLHTFKLVAPDGSFNYCKFHFRPEQGVGNLSEDEATRLAGANADYHTTELFDSIARKNYPVWGLYIQVMKPEEAEKAGLMTFDITKVWPHKDFPLIPVGKMTLNRNPANYFAEIEQAAFSPSNMVPGITYTPDPMLHARMFAYPDAQRYRLGANYTHLPPNRPVAPVYAPFERDGLTQTSNYGAEPNYNPNMFTPAVQSQRSTQDVRH…
Scl_scl_Sb_2_IIIFa_SS1G_09141	XP_001589420	TTMNGAPVLKPASTQRIGNQLRATLLLQDINLLELIQHITHERIPERVVHARGTSAYGYFEVTDDISDVTSAAFLNKVGKKTELFCRFSTVAGRAESAETVRDTRGFAFKMFTEEGNLDWLFLSTPVFPIRDGAKFPSFTHATKKNPRSGLPDHKAFWDYFTHNQEGIHFLMFLFSDRATPVDFQHANIFSINTYKFTKSDGSFTYVKIHLKTNQGVKNFTQDEANQKAGVDPDFQTRRLYEDIENRKYPSWDVYAQIIDPLKAEHYHINIFDATKTFPFSEFPLRKFGKITLNRNVDNFFAEQEQSAFSPTNLVPGWALTPDPIIQTRALAYADTQRYRLGANFIQLPVNAPHNKPFNPVIRDGAAVINGNLGGTENYFPSSFYNVGVAAQYAQPDEE…
Cop_cin_Sa_S6530_Kat01_IIIid	KAG2004644	TTSNGAPVNEPYAAQRAGINGPLLLQDFHHIDLLAHFDRERIPERVVHAKGAGAHGYFETTHSLSDITSIPLFQKPGTKVRATVRFSTVGGESGSADTARDPRGFAIKLRTEDGNWDWVFNNTPVFFLRDPAKFPHFIHTQKRDPQTHLKDSNMFWDYLSQNPESIHQVMILFSDRGTPDGYFHEHGYSGHTFKWLKDDGTFVYTQVHVRADSGFKTLDADTSVKLAGENPDYGTQTLFEAIENGNHPSWTVYVQTMTPEQAESFRYNILDLTKVWPHAEFPLRPVGKLVLNENPQNYFAEIEQSAFSPSHLIPYVEPSADPVLQSRLFSYPDTHRHRLGVNYQQLPVNAPIVPVANFQRDGPATFVSQGARPNYASTIQPLSYKKYKADINSSVRDVE…
Aga_bis_S_S7590_Kat01_IIIid_7590	XP_007334383	TTSNGAPVNEPYSAQRAGFHGPLLLQDFHHIDLLAHFDRERIPERVVHAKAAGAHGYFQVTHDLSDITSQSLFQGVGKKVRITARFSTVGGESGSADTARDPRGFAIKLRTEEGNWDWVFNNTPIFFIRDPAKFAHFIHTQKRNPQTHLKDPDAFWDYLGQNPESIHQMMILFSDRGTPDGFYQEHGYSGHTFKWCKADGSFVYVQVTCRADGGFKTLDDATATRLSGENPDYGTQQMFEAIEAGNFPSWTVYIQTMTPAQAEQFRYNILDLTKVWPHKEFPLRPIGKMVLNENPQNYFAEIEQVAFSPSHLVPYIEPSADPVLQSRLFSYPDTHRHRLGANYQQLPVNAPIVPVANFQRDGPMAFVNQGNRPNYQCSFQPLTYAGRPGHMDASVNDRE…
Lac_bic_S_IIIid_68000004_123238	XP_001889495	TTSNGAPVAEPYAAQRAGRLGPLLLQDFHHIDLLAHFDRERIPERVVHAKGAGAHGYFEVTHDLSDITSQSLFQGVGKKVRATVRFSTVGGESGSADTARDPRGFSIKLRTEEGNWDWVFNNTPVFFIRDPAKFPQFIHTQKRDPQTHLKDADVFWDYLSQNPESIHQIMILFSDRGTPDGYHQEHGYSGHTFKWVKDDGSFVYVQVHLRAGGGFKTLDDATATRLAGENPDYGTQNLFEAIEAGKYPIWNVFIQTMTPEQAENFRYNILDLTKVWPHGEFPLRPIGKLVLDENPKNYFAEIEQVAFSPSHLIPYIEPSADPVLQSRLFSYPDTHRHRLGPNYQQLPVNAPLNPVANFQRDGPAAFISQGNRPNYQSSIQTLTYAEKKGAIDSSARDLE…
Muc_cir_Sa_2_IIIAc	|105209|Genem972	TTSNGNPVENNQTSQTAGQWGPVLIQDFHLIDKLAHFDRERIPERVVHAKGAGAHGVFEVTHDVTHLSKAKFLSHIGKKTPVFTRFSTVGGEKGSADTARDPRGFAVKFYTEEGNWDMVGNNTPVFFIRDPAKFPDFIHTQKRNPQTNCGDPDAFWDFLSLVPESIHQVSILFSNRGTPDGYRYLNGYSSHTLKLVAEDGSFKYVKWHFKTDQGIRNLKADQAGQLAGSDPDYATRDLFNAIEHGEYPSWSVYVQVMDPEDAKKYRFNPFDVTKVWSHKDYPLQPVGKMTLNRNPENYFAETEQAAFSPSHTVPGIDVSPDRMLQGRLFSYPDTHRHRLGANYAQIPINQPHSRVANHQRDGAMAVLGNGGSTPNYEPNSFGGPYQTNVAATTFTAEEV…
Phy_bla_S_S6598_Kat01_IIIAc	XP_018285470	TTSNGNPVENDQTSQTAGPTGPVLIQDFHLIDKLAHFDRERIPERVVHAKGAGAHGYFEVTHDISKLTKAKFLNGIGKKTPIFTRFSTVGGAQGSADTARDPRGFAVKFYTEEGNWDMVGNNTPVFFIRDPSKFPDFIHTQKKNPRTNLPDADMFWDFLSLVPESIHQVSILFSNRGTPDGFRHMHGFSSHTLKLVDDKGQFKYVKWHFKTDQGVKNLSASEAARISGIDPDYSTRDLFNAIERGEHPSWSVYIQIMEPNDAKSYRFDPFDITKVWPHSDYPLVPVGKMVLNRNPENYFAETEQAAFSPSHMVPGIDVSPDRMLQGRLFSYPDTHRHRLGPNYTQIPINQPVSRVANYQRDGFMTVNGNGGSNLNYGPNSFDGPYQNDIVGSTYTAEEI…
Cap_owc_Sc_S8409_Kat01	XP_004364341	TTSNGTPVVDNQNSLSAGETGPLLLQDFHFIDKLAHFDRERIPERVVHAKGAGAHGYFEVTKDVSHLCKAKFLERVGKRTPLFTRFSTVGGEKGSADTARDPRGFAVKFYTEEGNWDMVGNNTPIFFIRDPIKFPDFIHTQKRNPQTNLPDADMFWDFLSQTPESCHQVSILFSSRGTPDGYRHMHGFSSHTLKMVNAKGAQNFVKFHFKTEQGVKNLTPEQANKLKAENPDYATQDLFDSIEKGNYPSWKVCIQVMPLADVPKQAFNPFDVTKVWSQKAYPLQEIGRMVLNRNPENYFAEVEQAAFSPSHMVPGIEPSPDKMLQGRLFSYPDTHRHRLGANYLQIPVNCPYAARVSNHQRDGFMAINGNGGKLPNYEPSSFGGPKEDKTTTDASPYEV…
Rhi_ory_S_IIIAc	RO3G_09804	TTSNGNPVENNQTSQTAGAWGPVLIQDFHLVDKLAHFDRERIPERVVHAKGAGAHGVFEVTNDITHLTKAKFLSHVGKTTPVFLRFSTVGGEKGSADTARDPRGFALKFYTEEGNWDMVGNNTPVFFIRDPSKFPDFIHTQKRNPRTNYADPDAFWDFLSLVPESIHQVTILFSNRGTPDGYRHLNGYSSHTLKLVNDKGEFKYVKWHFKTDQGIKNLTAQKAGELAGSDPDYATRDLFNAIERGDYPSWSVYIQVMNPEDAKKYRFNPFDVTKVWSHKDYPLQPVGKLTLNRNPENYFAETEQAAFSPSHIVPGIDVSPDRMLQGRLFSYPDTHRHRLGVNYAQIPINQPQCRVSNHQRDGQMAVLGNGGSAPNYEPNSFSGPQQTNIAATTFTAEEL…
Deb_han_Sa_IIIic_CAG89167	XP_457656_DEHA2B16214	STSNGVPYANHPYGAQTAGPGGPLLLQDFNLMDDISHFDHERIPERVVHAKGGGAHGYFELTDSLSDLTYARPLQSPGYKCPVSVRFSTVGGERGTPDTIRDPRGFSIKLKTDIGNMDWVFNNTPIFFIRDPIKFSKFIHTQKRDPSTNLNQLTDPYHTWDYFIQNPECLHQITYMFGKRGIPKSWAEMHGYSGHTFKLINDKDEITYIQIHCLADGGFDGFSDKEGKELAGSSPEYNTKDLYERIAAGNYPSYSFYVQTMTPKQAEEFRYSINDLTKVWPHKEFPLRKFGRMVLDKNPVNYHDEIEQIAFSPAHLVPGIEPSNDPVLQSRLYSYSDTHRHRLGANYQQLPVNKPRTFDSNSGCPFLAGNFQREGIASIDNQGSRPNYLSSLLPINSVS…
Yar_lip_Sa_IIIic	XP_504785_YALI0E34749p	STSFGVPFPHHPYSAQRAGPTGPLLLQDTYLIDALAHFDRERIPERVVHAKGGGAHGYFEVTDDLSDITYAEPFQKAGYKCPVTVRFSTVGGERGSADSARDPRGFSIKHRTDWGNWDMVANNTPIFFIRDPIKFPHFIHTQKRDPQTNLGAGPDASHFWNYLTQNPESLHQITYMFGDRGTPDGWRHMNGYSGHTFKFISKEGKITYTQFHYITDQGVKNLSAEKAGELAGANPDSSQQDLFEAIDNGDYPSWTVYVQTMTPEQAEKFRYSILDLTKVWSHKEFPLRKVGKFVLNKNADNYFEEIEQVAFSPSNLPNGLEASADPVLQSRLFSYPDTHRHRLGPNFNQLPVNQPRTFQKGSGCPFLAGNFQRDGNMAINNQGNRPNYLSTIRPIQSVS…
Fus_oxy_S_S5225_Kat01_IIIib_5225	XP_031045976	TTSNGVPIAHPYETQRAGENGPLLLQDFHLIDLLSHFDRERIPERVVHAKGSGAHGYFECTDPLDDLCLADILSEKGKRCSVSMRFSTVGGESGSHDMARDPRGFSVKMRTDEGNWDMVFNNTPVFFLRDPAKFPHFIHTQKRDPSTHLTHADDSFMFWDYLSQNPESIHQVMILMGDRGIPKNYRQMHGYSGHTFKLINKAGEWVYCQIHLKSMQGVDFVTQEESADYSPDHSQKDLYEAIQNGDYPKWTLEVQTMTAKEAEELWEKQKINVFDLTHVWPQKQFPRRKVGEFTLNENAINYFAEVEQIAFNPSHLPPGVEPSADPVLQSRLFSYPDTHRHRLGVNYQQLPVNATRTGYQFGNFQRDGQMAFYNQGARPNYLSSIDPIKFRSRAVDLDK…
Scl_scl_Sa_1_IIIEb_SS1G_09509	XP_001589787	TNNEGIPFPDPAHSKTVGGVPVASDVFLFQKQQHFNRSKNLERMVHPCGSGAFGYFETTADVSDLTKANFLNGKGVKTPVFIRFSTVTVGREFPDLARNPRGFAIKFYTGEGNYDIVGLNFPVFFCRDPIQGPDVIRSQNRNPKNFLLDYNSLFDLLALTPEANHAGMMFFSDHGTPQGWRFNHGYGCHTFKWVNKEGKFVYIKYHFLAKHGQKQFTASEATTLSGVDPDYSKRDLWDVLEKGEEVEWTANVQIMQPNEADATTLGFDPFDVTKVWPRDKFPMHEFGKLVLNKNPENFHRDVEQAAFSPGSMVPGIEDSPDPLLQFRMFFYRDAQYHRIGVNLHQIPVNCPFMASSYSSLNFDGPMRTDANHAGNPQYVPNSFKHKFRPDVAEAPYAVA…
Scl_scl_Sc_3_IIIib_SS1G_05689	XP_001592768	TTANGVPMPHPYETQRVGENGPLLLQDFHLIDLLSHFDRERIPERVVHAKGGGAHGTYKTTNGLDDLCLADMFQEGKECPITVRFSTVGGESGSHDCARDPRGFSVKFKTDEGNWDLVANNTPVFFLRDPAKFPHFIHTQKRDPSTHLTHADDSTMFWDYLSQNPESVHQVMILMGDRGIPDGWRHMHGYFGHTIKLVNKAGEWVYCQFHMISQQGTKFFTQEESAEKSPDYAQKDLYEAIDKGDFPKWSLEVQTMTAKEAEDLWEKEKINVFDLTHVWPHKQFPLRKVGELTLNENAVNYFAEIEQVAFNPAHLVPGLEPSADPVLQSRLFSYPDAHRHRVGVNYQQLPVNAPRTSYRMGNFQRDGGMAFYNQGSRPNYISSIEPIHFKGRTVNADKV…
LSCs 7
Rho_sph_5	A3858_04895_ANS33601	TTAQGVTIADNQNSLRSGAPGPTALEDFILREKIFHFDHERIPERVVHARGFGAHGLFECTKAIPEITRAAPFQKEGKITETFVRFSTVAGSKGSVDLARDVRGFAVKFYTDEGNWDLVGNNIPVFFIQDAIKFPDLIHSVKPEPDRGFPQAQSAHDNFWDFISLTPESMHMVMWQMSDRAIPRSFRFMEGFGVHTFRFINAEGQSSFVKFHWKPKLGMQSVLWDEALKINGADPDRHRRDLWEAITAGDFPEWELGLQIFDEEFANRFDFDVLDPTKIIPEELVPLTIVGTLTLDRVVDNFFAETEQVAFCTQNVVPGIDFTDDPLLQGRNFSYLDTQLKRLGSPNFTKLPINAPRGCPVHNFQQDGHMQTSNRKGRVNYEPNGWGKGPRAHPLEGYV…
Rho_fas_D188_5	A3L23_01296_AMY52647	TTAQGVRLPDTDHSLKAGDRGPTLLEDFHLREKITHFDHERIPERVVHARGAAAHGTFESYGSAKTVTKAGFLAQKGKRTPVFVRFSTVLGSRGSADTVRDTRGFAVKFYTDEGTFDLVGNNMPVFFIQDGIKFPDIIHAGKPQPDIELPQAQSAHDSFWDFVSLHTEATHHVMWNMSDRGIPRSYRTMEGFGVHTFRLVAENGETRLVKFHWKPLAGVHSLVWEEAQIAAGVDPDFHRRDMSDGIKAGAPLEYEFGIQVMPDDGTETYEGIDLLDPTKIVPEELVPVQPIGKLTLDANPTNYFAETEQVAFHTGHLVPGIEVTNDPLMQARLFSYLDTQITRLGGPNFSQLPINRPHAPVNDMLRDGMHQTAVHTGLAPYLSNSVDDGEPAVAGEKDH…
Str_rub_5	A4G23_04641_AOT61752	TTAQGARLYDTDHSLKAGPRGPVLLQDHHLREKITHFDHERIPERVVHARGAAAHGVFRGYGTASGVCRAAFLGKDVETPVFVRFSTVLGSRGSADTVRDTRGFATKFYTSEGTFDLVGNNIPVFFIQDAIKFPDVIHAGKPHPDREIPQAQSAHDTFWDFVTLHTEATHHTLWNMSDRGIPRSYRMMEGFGVHTFRLVAADGSTTLAKFHWKPKLGVHSLVWEEAQIINGMDPDFHRRDLADAIEAGAFPQWELGVQTFPDTPEQTFEGIDLLDPTNIVPEELAPVQPIGLLTLNANPSNYFAETEQVAFHPGHLVPGIDITDDPLLSGRLFSYLDTQISRLGGPNFGQIPINRPHAPVNDMLRDGMHQTAVHRGVAPYRPNSLDGGCPFLAGADTGA…
CAT1_NEUCR	sp|Q9C168|	TTDYGVKQTTADDWLRIVSDDKIGPSLLEDPFARERIMRFDHERIPERVVHARGSGAFGKFKVYESASDLTMAPVLTDTSRETPVFVRFSTVLGSRGSADTVRDVRGFAVKFYTEEGNWDLVGNNIPVFFIQDAIKFPDVIHAGKPEPHNEVPQAQSAHNNFWDFQFNHTEATHMFTWAMSDRAIPRSLRMMQGFGVNTYTLINAQGKRHFVKFHWTPELGVHSLVWDEALKLAGQDPDFHRKDLWEAIENGAYPKWKFGIQAIAEEDEHKFDFDILDATKIWPEDLVPVRYIGEMELNRNPDEFFPQTEQIAFCTSHVVNGIGFSDDPLLQGRNFSYFDTQISRLGVNFQELPINRPVCPVMNFNRDGAMRHTISRGTVNYYPNRFDACPPASLKEGG…
CAT3_NEUCR	sp|Q9C169|	TTDFGGNIEEQFSLKAGGRGSTLLEDFIFRQKLQHFDHERIPERVVHARGAGAHGIFTSYGDWSNITAASFLGAKDKQTPVFVRFSTVAGSRGSADTARDVHGFATRFYTDEGNFDIVGNNIPVFFIQDAIRFPDLIHSVKPSPDNEVPQAATAHDSAWDFFSSQPSALHTLFWAMSGNGIPRSYRHMDGFGIHTFRLVTEDGKSKLVKWHWKTKQGKAALVWEEAQVLAGKNADFHRQDLWDAIESGNAPSWELAVQLIDEDKAQAYGFDLLDPTKFLPEEFAPLQVLGEMTLNRNPMNYFAETEQISFQPGHIVRGVDFTEDPLLQGRLYSYLDTQLNRHRGPNFEQLPINRPVSGVHNNHRDGQGQAWIHKNIHHYSPSYLNKGYPAQANQTVGRG…
CATE_ECOLI	sp|P21179|	TTNQGVRIADDQNSLRAGSRGPTLLEDFILREKITHFDHERIPERIVHARGSAAHGYFQPYKSLSDITKADFLSDPNKITPVFVRFSTVQGGAGSADTVRDIRGFATKFYTEEGIFDLVGNNTPIFFIQDAHKFPDFVHAVKPEPHWAIPQGQSAHDTFWDYVSLQPETLHNVMWAMSDRGIPRSYRTMEGFGIHTFRLINAEGKATFVRFHWKPLAGKASLVWDEAQKLTGRDPDFHRRELWEAIEAGDFPEYELGFQLIPEEDEFKFDFDLLDPTKLIPEELVPVQRVGKMVLNRNPDNFFAENEQAAFHPGHIVPGLDFTNDPLLQGRLFSYTDTQISRLGGPNFHEIPINRPTCPYHNFQRDGMHRMGIDTNPANYEPNSINDNWPRETPPGPKR…
CATR_ASPNG	sp|P55303|	TTDFGTPISDQTSLKAGPRGPTLLEDFIFRQKLQRFDHERVPERVVHARGAGAYGTFKSYADWSNVTAADFLSANDKETPMFCRFSTVVGFRGSVDTARDVHGHACRFYTDEGNYDIVGINFAPFFIQDAIQFPDLVHAIKPMPNNEIPQAATAHTSAWDFFSQQSTALHSALWLMSGNGIPRSFRHMNGYGVHSFRFVAANGTSKVVRTPWKSQQGVASLVWDEAQAAAGKNSDYHRQDLYNAMPNGHYPKYELQAQIMDEADMLRFGFDLLDPTKLVPEEVVPYTPLGMMELNANPTNYFAEVEQAGFQPGHVVPGIDFTDDPLLQGRLFSYLDTQLTRHGGPNFEQIPVNRPRKPVHNNNRDGFGQQQIPTNNWAYTPNSMSNGYPMQANQTQGHG…
CT Sequences of orthologues
L1 orthologues 26
CAT1_NEUCR_CT 213	sp|Q9C168|	SRRVAIIIADGYDNVAYDAAYAAISANQAIPLVIGPRRSKVTAANGSTVQPHHHLEGFRSTMVDAIFIPGGAKAAETLSKNGRALHWIREAFGHLKAIGATGEAVDLVAKAIALPQVTVSSEAEVHESYGVVTLKKVKPESFTDAVKIAKGAAGFLGEFFYAIAQHRNWDRELDGLHSMIAY
L1_Rhi_lig_CT 218	KAF2100902.1 catalase [Rhizodiscina lignyota]	TRRVAIIIADGYDPVAYNGMKAALASAQALPFTIAPRRTPIFAAGESKDSGKGVKPDHHLEGMRSTMFDSIFVPGGADSIATLRKNGRALHWVREAFGHLKAIGATGEAVSFIKDACELPGVKFSESGDVVDSYGVVTASSVKPESFKEAVQMAKGAKEFVDAYTFAISQHKNWDRELDGLSSMVAY
L1_Col_aen_CT 218	XP_037179044.1 Catalase-1 [Colletotrichum aenigma]	TRRVAIIIADGYDPLAFSTMKSAVAAAQGVPMVIGTRRSEIYPAGASKTPGQGVKPDHHLEGFRSTMVDAIFVPGGEDSIKTLSKNGRAQHWIREAFGHLKAIAATGEAVDFVNATINVPSIAVSSDSNVEESYGVVTMKNIQPESFKDVFTIAKNSQGFLEQFFFVISQHRVWARELDELSTQVAY
L1_Mon_sp_CT 218	RYP38368.1 hypothetical protein DL767_002608 [Monosporascus sp. MG133]	SRRVAIIIADGFDKTAFNGVKAALKASSALPFVIAPRRSEVYPAGAEKTPGNGVKPDHHLEGMRSTMFDAIFVPGGAESVNVLSKSGRALHWVREAFGHLKPIAGTGEAVELFSLAFALPQIQVSQDDKAVESYGVVTIRSVSPDSLKETVNIAKEGASFLEKFWYQIAQHRNWDRELDGLNSQIAY
L1_Dia_bat_CT 218	XP_044646906.1 uncharacterized protein KVR01_004742 [Diaporthe batatas]	SRRVAIIVADGYDATAFNAVKTAVASSMGVPIIICTKRSEVFAAGQKREQGKGVRPDHHLEGYRSTMVDAVFVPGGRESIDTLKKNGRALHWVREAFGHLKTVGGTGEAVELLKAAFQLPGVQMASDAEAVESYGVVTLDKVEPESFGESFTIAKEGAGFVGKFLYSISLHRNWDRELDGLSTQVAY
L1_Aur_mel_CT 218	KAH0159769.1 CAT2 catalase, partial [Aureobasidium melanogenum]	TRMVAILIADGYDSVAYNAVKAALAAQGALPFTIAPRRTPIYAAGESKDSGKGLVPDHNLEGQRSTMYDAIFIPGGADSIATLRKNGRALHYVREAFGHLKSIGATGEAVAFVKDACQLPGVTFSEGNDVVDSYGVVTASQTEVNGFKEAITLVKGAKDFTTAFSYAISQHKNYQRELDGLANMVAY
L1_Ple_cuc_CT 217	KAH7374456.1 catalase-1 [Plectosphaerella cucumerina]	TRRIAIIIADGYDSVAFNAAKAGILAAGALPFVIGPRRSEIYPENAEKKPGSGVIPEHHLEGQRSTMFDALFIPGGAEAYKTLAKNGRALHWIREAFGHLKAIAATGEGVDLVHKAVVLPEVTLSSGGAHESYGVVTMRDVHPQGFKEAYEIIKGSKDFLEQFFYSVSQHRCWARELDGLSTQVAY
L1_CT_Neu_tet	XP_009851487.1 catalase 1 [Neurospora tetrasperma FGSC 2508]	SRRVAIIIADGYDNVAYDAAYAAISANQAIPLVIGPRRSKVTAANGSTVQPHHHLEGFRSTMVDAIFIPGGAKAAETLSKNGRALHWIREAFGHLKAIGATGEAVDLVAKAIALPQVTVSSEAEVHESYGVVTLNKVKPESFTDAVKIAKGAAGFLGEFFYAIAQHRNWDRELDGLHSMVAY
L1_CT_Sor_fim	AIW52375.1 catalase-1 [Sordaria fimicola]	SRRVAIIIADGYDNVAYDAAYAAISANLAIPLVIGPRRSKVTAANGSTVQPHHHLEGFRSTMVDAIFIPGGAKAVEALSKNGRALHWIREAFGHLKAIGATGEAVDLVAKAIALPQVTVSNETEVNESYGVVTLKQVKPESFTDTVKIAKGAAGFLGEFFFAIAQHRNWDRELDGLNTMIAY
L1_CT_Sor_mac	XP_003345325.2 putative catalase 1 [Sordaria macrospora k-hell]	SRRVAIIIADGYDNVAYDAAYAAISANLAIPLVIGTRRSKVTAANGSTVQPHHHLEGFRSTMVDAIFIPGGAKAVEALSKNGRALHWIREAFGHLKAIGATGEAVDLVAKAIALPQVTVSNETEVNESYGVVTLKQVKPESFTDTVKIAKGAAGFLGEFFFAIAQHRNWDRELDGLNTMIAY
L1_CT_The_the	XP_003660918.1 uncharacterized protein MYCTH_2299739 [Thermothelomyces thermophilus ATCC 42464]	SRRVAILIADGYDHVAYSAAYAALSSALAVPLVVGTKRSKVTAANGSSTQPHHHLEGFRSTMVDAVFIPGGAKSVEALAKNGRALHWIREAFGHLKTIGATGEAVDLVQGAIALPSVSVSSSGDAHESYGIVTLKDLRPESLTEAVTIAKGSAGFMEKFFYGISQHRCWDRELDGLNTLVAY
L1_CT_Str_lon	KAG7291231.1 catalase A [Staphylotrichum longicolle]	SRRVAILIADGYDPVAYNAAYAALSSALAVPLVIGPKRSKVTASNGSTVQPHHHFEGFRSTMVDAIFIPGGAQSIATLAKNGRALHWVREAFGHLKTIGATGEAVELVNKAIALPSVGLSASGEVCESYGVVTIKELRPESLSEVVEIAKGATGFMEKFFEGIAGHRCWERELAGLNAQVAY
L1_CT_Pod_com	VBB86207.1 CATA large catalase encoded by the catA gene [Podospora comata]	SRRIAILVADGYDQVAYSAAYAAISAGLAIPMVIGTKRSKIVAAGGAGSTTPHHHLEGFRSTMVDAIFIPGGVDSIRALSKNGRALHWIREAFGHLKAIGATGEAVDLVNKAIGLPAVSVSESAEVQDSYGVVTMRETKPGSLSEAVDIVKGGAGFMEKFFHNIAQHRCWARELDGLHTQVAY
L1_CT_Cha_glo	XP_001230080.1 uncharacterized protein CHGG_03564 [Chaetomium globosum CBS 148.51]	SRRVAILVADGYDAVAYDAAYAALSAAMAVPLVIAQRRSKVVAADGKASVQPHHHLEGFRSTMVDAVFIPGGAKAVETLGKNGRALHWVREAFGHLKTIGATGEAVELVERAIGLPSVTVSTSGEVQESYGVVTIKELRPESLGEAVTIAKGARGFMEKFFYGISQHRCWERELAGLNAQVAY
L1_CT_The_ter	XP_003654995.1 catalase [Thermothielavioides terrestris NRRL 8126]	SRRIAILVADGYDQAAFAAAYAAASAALAVPLVIGTNRRKVTAADGAGSTQPHHHLEGFRSTMVDALFVPGGAQSAATLARNGRALHWIREAFGHLKTIGATGEAVELVQNAIGLPTVAVSDSAEVRESYGVVTLKELRPESLREAVAIAKGATGFMEKFFYGISQHRCWERELAGLNNQVAY
Li_CT_Con_lin	OIW32957.1 catalase-domain-containing protein [Coniochaeta ligniaria NRRL 30616]	SRRVAILIADGYDAVAFNAVRASVLASKAIPMIIAPKRSNITSEGGSHSIFPHHHLEGFRSTMVDAVFVPGGKQSIATLSKNGRAIHWLREAFGHLKTIAATGEGVDLLQIAFQLPGIQLSSGEEAVESYGVVTQRNIKPESFKEAVDIAQGAKGFLENFFYSSAQHRNWARELDGLNTMVAY
Li_CT_Con_pul	RKU47788.1 catalase A [Coniochaeta pulveracea]	SRRVAIIIADGYDPVAFNAVRTSVLASKAIPMIIAPKRSTITAEGGKHSIFPHHHLEGFRSTMVDAVFVPGGKESIATLSKNGRAIHWIREAFGHLKTIAATGEGVDLLQLAFQLPSIQLSSNEEAVESYGVVTQRNVKPENFSETVEIAKEAKGFLDKFYYSSAQHRNWARELDGLNAMVAY
L1_CT_Pha_min	XP_007916962.1 putative catalase 1 protein [Phaeoacremonium minimum UCRPA7]	SRRVAIIIADGYDPVSFGAVKTALAAAQATPIVIGPKRNEIFAAGQSSQKGKGVIPDHHLEGFRSTMVDAIFVPGGKQSIDTLSKNGRALHWIREAFGHLKAIGGTGEAVQLLNTAFALPAVQISSGSNAVESYGVVTLQSVSPSSFGEAISIAKGATGFLEQFFFSIAQHRNWDRELDGLSTMVAY
L1_CT_Tri_par	OTA01355.1 Catalase [Trichoderma parareesei]	SRRVGIIISDGYDPVAYNAMYGALTAAKAVPLVIGTRRSEIFPDGETAVGKGVIPDHHLEGQRSTMFDALFIPGGAKAVAELSKSGRALHYIREAFGHLKPIGATGEGVLLVEKALQMPDRVATSSDSEAVESYGVVTLKNVHPEHLKEIVTVAKGATGFLDKFAYAISTHRCWDRELDGLNSMVAY
L1_CT_Tri_ree	ETS01887.1 catalase-domain-containing protein [Trichoderma reesei RUT C-30]	SRRVGIIISDGYDPVAYNAMYGALTAAKAVPLVIGTRRSEIFPDGETAAGKGVVPDHHLEGQRSTMFDALFIPGGAKAIAELSKSGRALHYIREAFGHLKPIGATGEGVLLVEKALQMPDRVATSSNHEAVESYGVVTLKNVHPEHLKEIVIVAKGASGFLDKFAYAISTHRCWDRELDGLNSMVAY
L1_CT_Col_orb	TDZ24297.1 Catalase-1 [Colletotrichum orbiculare MAFF 240422]	SRRVAIIIADGYDSKAFNTVKAAVAASMAVPMIIGTRRSEIYPAGVEKTPGNGVKPHHHLEGFRSTMVDAIFVPGGADSYRALVKNGRAMHWIREAFGHLKAIAATEEGVDFVRAAITLPEVSVSNDSNLEESYGVITMKSVQPQSLTETVNIVKNGTGFLEKFFYTISQHRVWARELDGLSTQVAY
L1_CT_Del_con	KAF2196674.1 catalase-domain-containing protein [Delitschia confertaspora ATCC 74209]	TRRVAILIADGYDPIAYNGVKAALTAAGALPFTIAPKRSKIYSANEDKSGTGVFPDHNLEGMRSTMFDSIYVPGGARSVETLRKSGRALHWVREAFGHLKAIGATGEAVAFISDACQLPGIQVSSSGDVVNSYGVVTASQVTPHSFKETVQMAKGAKDFVDAYFYEISQHRNFERELAGLNGMVAY
L1_CT_Sta_cha	KFA72539.1 hypothetical protein S40288_08901 [Stachybotrys chartarum IBT 40288]	SRRVALIIADGYDIKAFAAMKGALLAGQAVPFVIAPRRSPIFAAGEDRSTSKGVVPDHHLEGQRSTMFDALFIPGGEAAIATLSKNGRALHYIREAFGHLKTIGATGEAVDLVNKAVQLPEVQTSADNEVRESYGVVTLRKIAPESLSEVVDVVKNDRGFLERFVVSLSSHRNWQRELDGLSTQVAY
L1_CT_Col_sid	TEA19629.1 Catalase-1 [Colletotrichum sidae]	SRRVAIIIADGYDSKAFNTVKAAVAASMAVPMIIGTRRSEIYPAGVEKTPGNGVKPHHHLEGFRSTMVDAIFVPGGADSYRALVKNGRAMHWIREAFGHLKAIAATEEGVDFVRAAITLPEVSVSNDSNLEESYGVITMKSVQPQSLTETVNIVKNGTSFLEKFFYTISQHRVWARELDGLSTQVAY
L1_CT_Lop_mac	KAF2662559.1 catalase-domain-containing protein [Lophiostoma macrostomum CBS 122681]	TRMVAIIIADGYDAIAYNGIKAALTAAGALPFTIGVRRNKIWAAGEDKNTGKGVVPDHHLEGMRSTMFDSVFVPGGAKSIETLSKNGRAIHWVREAFGHLKAIGATGEGVKFVRDACDLPGMSFSTSGDVVDSYGVVTAAKVQPESFKEALKMAKGAKDFVDAYTFAISQHKNFDRELEGLSSMVAY
L1_CT_Tri_gra	KAH0490784.1 hypothetical protein TgHK011_002236 [Trichoderma gracile]	SRRVGIIISDGYDPVAYNAMYGALTAAKAVPLVIGTRRSEIFPDGETEAGKGVVPDHHLEGQRSTMFDALFIPGGAKAIAELSKSGRALHYIREAFGHLKPIGATGEGVLLVEKALQMPDRVATSSDTQAVESYGVVTLKTVHPEHLKEIVTVAKGATGFLDKFAYAISTHRCWDRELDGLNSMVAY
L2 orthologues
L2_His_rho_CT 180	XP_044720463.1 catalase domain-containing protein [Hirsutella rhossiliensis]	TLKVGVLASIGANDSLSQAKALKAAFEADKVTVVTVAETLAEGVDMTYSAASATGFDGIIVTSGAEKLFGSNSTSTLYPPRRPTQIITDGYNWGKPVGFLGTAQKVGKVAGVGDGEGVYAASKVDAIVEGFREGLAVFKFTDRFATDDGAK
L2_Con_lin_CT	OIW33597.1 catalase [Coniochaeta ligniaria NRRL 30616]	TLRVGVLASAASNSSLTQAAALKKRLAQDGVATTVVGEFLASGVVDQTYSAADATGFDGIVVAAGAEGLFDPATSLSALYPTGRPGQILLDGYRWGKPVGALGSASAALKSVGIGQTPGVFANGTDVEGFVKSFEGGLAVFKFVDRFPLDSQV
L2_Asp_nid_CT 185	AAC49713.1 catalase [Aspergillus nidulans]	GLKIAVLASVDAEESFSAATALKAELSNDNLDVIVVAERFSNGVNQTYSASDAIQFDAVVVAPGAEKLFGAKSAANSSSTLYPAGRPLEILVDAFRFGKPVAALGSGSTAFDNAGINTAVEGVYVADAVDESFANNLEEGLTVFKFLDRFALDSDE
L2_Pen_bra_CT 190	OOQ83689.1 Catalase B [Penicillium brasilianum]	GLKVGVLASVSNASSIAQGAELQSQLKEAGVDVSVVGERLADGVNQTYSATDAINFDAVIVADGAEGLFGSNSFTASPTAKASGATSLYPAGRPLEILVDAFRFGKPVGTLGQGVLALDDAQISADRDGVYVADAVDEDFADHVKEGLLTFKFLDRFALDA
L2_Mad_myc_CT 188	KXX79527.1 Catalase-3 [Madurella mycetomatis]	TLRVAVLVSVGSEASVAQARELKERFGRDGLVVTVVGERLGEGVDQLYSAADATAYDGIVVAEGTEGLFSGNGSAAASPLFPAGRPGQVLLDGYRWGKPVGVLGGQGVALRAAGVPEGRTGVYAQEKGVEEFVADFEEGLAQFRFTDRFPLDEQEQQDE
L2_Cha_the_CT 182	AUD09459.1 heme catalase [Chaetomium thermophilum var. dissitum]	TLRVGILTSVKTQDALKQAKDLKGRLEKDGLVVSIIAERLADGVDVTYSVADATAFDGVIVVEGDGLFDSATVSSPLFPAGRPGQVLLDAYRWGKPVGGLGNKVEKAFKSVGVPTSGKGVYVEKNSTGVDSLVSKFKEGLATFRFVDRFPLDQ
L2_As_nig_CT 189	EHA26203.1 CATR ASPNIDRAFT_206342 [Aspergillus niger ATCC 1015]	GLQVGFLASNSHPESIKQGQAMAAQFSAAGVDLNIVTEAYADGVNTTYALSDAIDFDALIIADGVQSLFASPALANQMNSTATSTLYPPARPFQILVDSFRYGKPVAAVGSGSVALKNAGIDSSRSGVYTGSSETTEKIAKEVLEGLYTFRFVDRFALDE
CAT3_CT 181	sp|Q9C169|CAT3_NEUCR Catalase-3	TLRVGVLSTTKGGSLDKAKALKEQLEKDGLKVTVIAEYLASGVDQTYSAADATAFDAVVVAEGAERVFSGKGAMSPLFPAGRPSQILTDGYRWGKPVAAVGSAKKALQSIGVEEKEAGVYAGAQDEVIKGVEEGLKVFKFLERFAVDGDDEE
L2_CT_Neu_tet	tr|F8MN88|F8MN88_NEUT8 Catalase OS=Neurospora tetrasperma	TLRVGVLSTTKGDSLDKAKALKEQLEKDGLKVTVIAEYLASGVDQTYSAADATAFDAVVVAEGAERVFSGKGAMSPLFPAGRPSQILTDGYRWGKPVAAVGSAKKVLQSIGVEEKEAGVYAGAQDEVIKGVEEGLKVFKFLERFAVDGDDEE
L2_CT_Sor_mac	XP_003344267.1 putative catalase 3 [Sordaria macrospora k-hell]	TLRVGVLATTKGDSLDKAKALKEQLEMDGLKVTVVAEYLASGVDQTYSAADATGFDAVVVAEGAERVFSGKGAMSPLFPAGRPSQILTDGYRWGKPVAAIGSAKKALKSVGVKEKEAGVYSGAQDEVVKGVEEGLKVFKFLERFSVDGDDDEE
L2_CT_Con_pul	RKU40320.1 catalase [Coniochaeta pulveracea]	TLRVGVLASVNNSTSTTSAAALKKRLEQDDLIVTVVGEHLADGIDQTYSAADATGFDGIIVADGAQQLFDAKKSASTLYPTGRPGQIVIDGYRWGKPIGAVGGAKDALTSVDIGVEAGVYEAADVEGLVGDFEKGLATFKFINRFPVDS
L2_CT_Cha_coc	QFU19313.1 catalase A2 [Chaetomium cochliodes]	TLRVGVLASTQATGSLEQAARLKELLVADGLVVTVVGEALAEGVDQTYSAADATAFDGVVVADGAQGLFGAEAKPSTLFPAGRPGQVLVDAYRWGKPVGALGKGSEALESVGVPAEGAGVYGETEVAALVKGLEGGLATFRFTDRFALDN
L2_CT_The_the	XP_003663032.1 catalase [Thermothelomyces thermophilus ATCC 42464]	TLRVGVLASVQKNSSALAQAGRLKAALEKDGLVVTVVGESLAEGVDQTYSAADATAFDAVIVAEGAERLFAAAAASSPLFPAGRPGQILLDAYRWGKPVGVIGKAEGAYKSAGVPVGGKGVYTAAGVDAIVKDLEEGLKTFRFTDRFPLDN
L2_CT_Pod_com	VBB86493.1 CATB large catalase encoded by the catB gene [Podospora comata]	TLRVGVLASSFNDGSLAQARELKEQLSKEGVVVTVVGEVLKEGVDQTYSAADATGYDAVVVTDGAEGLLTGGKNSPLFPAGRPGQILVDSYRWGKPVAAVGENAGQALEQTVGVSRGQDEGVVVGEGVEQVVKGVEEGLRVFRYLGRFAVDEGAE
L2CT_Pod_ans	CAC20749.1 CATB protein [Podospora anserina]	TLRVGVLASSFNDGSLAQARELKEQLSKEGVVVTVVGEVLKEGVDQTYSAADATGYDAVVVTDGAEGLLTGGKNSPLFPAGRPGQILVDSYRWGKPVAAVGENSGQALEQTVGVSRGQDEGVVVGEGVEQVVKGVEEGLRVFRYLGRFPVDEGAE
L2_CT_Eut_lat	EMR70063.1 putative catalase 3 protein [Eutypa lata UCREL1]	TLKVGILASTNGTGALEQAATLKERFEADKLVVTVVAEKLADGVDRTYSAADATDFDALVVTSSAADAGLFSMTSVSTLYPPARPLQIANTAFLYGKPVAFFGSDSPGNALAAAGYEPDTDGVYVSASVDDVVSGVEDGLKTFKFTERFPQDEETS
L2_CT_Pes_fic	XP_007832304.1 Catalase-3 [Pestalotiopsis fici W106-1]	TLQVGILGTTGSLTQATSLRQALEAEGLVVTVVAESLAAGVNKTYSAADATDFDAIVIDAAADQAGLFNSTAASSLFPTGRPAQIAQMGYLFGKPIGYLGGNGTVSSTITSSGITESEDGVYFQSEMNTLVEDLKDGLATFKFTGRFAMDS
L2_CT_Sty_nor	KAF7547502.1 hypothetical protein G7046_g8979 [Stylonectria norvegica]	TLTVGVLASTKSENSITQAKALKEALEAEKLTVTIVGETLTDGVDQTYSAAEAISFDAIVVSQGAELLFDPKKKSALFPPGRPAQIVVDGYNWGKPIGFLGSAKKCIKASGVIEGPGVYTASDVKTLVNDLKDGLAVFKFTDRFPLDE
L2_CT_Col_sco	KAG7051030.1 catalase [Colletotrichum scovillei]	TLKVGVLASLSANGSVSQGKELKDAFAADGVLVTVIAEKLTDGVDMTYAQADATSFDGVIVARGADGLFNGNIKPSPLYPAGRPAQLVIDSYRWGKPVGSVSSALAKSATLGVKAGEGVYSAADVNTVVNSFKEGLATFRFTDRFATD
L2CT_Col_nym	KXH55835.1 catalase [Colletotrichum nymphaeae SA-01]	TLKVGVLASLSANGSVSQGKELKDAFAADGVLVTVIAEKLTDGVDMTYAQADATSFDGIIVARGADGLFNGNIKPSPLYPAGRPAQLVIDSYRWGKPVGTVSSALTKSATLGVKAGEGVYSAADVNTVVNSFKEGLATFRFTDRFATD
L2CT_Col_tof	KZL77105.1 catalase [Colletotrichum tofieldiae]	TLKVGVLSSLSADGSVTQGKELKDAFAADGVLVTVIAERLADGVDVTYAQADATAFDGVIVASGAEGLFDGTIKPSPLYPAGRPAQLVIDSYRWGKPVGGVGNALNESAALGVKDGEGVYSSGEVRAVVDDFKEGLATFRFTDRFATD
L2_CT_Dal_chi	XP_033439100.1 Catalase-3 [Daldinia childiae]	TLKVGILASTTKANGTNALDQAKSLKQRLSNDNLTVTIVAESLAEGVDKTYSAADATDFDAVVVTSGADAAGLFALTAGNLSPLYPPLRPLQIANTAYLFGKPVAYFGSSSPSDSLAAGGLDPKAEGVYADADLETVATGLVDGLKTFKFTARYPLDKTQ
L2_CT_Col_fru	KAF4902314.1 Catalase-3 [Colletotrichum fructicola]	TLKVGVLASQAVNGSVAQGAQLKDAFAADGVLVTVIAEKLADGVDMTYAQADATSFDGVVVASGAESLFNGTNKSPLYPAGRPAQLVIDSYRWGKPVGGLNTALSRSPSLGVEDGDGVYSADGVSALVEDFKAGLATFRFTDRFAMD
L2_CT_Neo_sp	KAF3003302.1 catalase [Neopestalotiopsis sp. 37M]	TLQVGILGTTKSLTQATSLRQALEAEGLVVTVVAESLAAGVNKTYSAADATDFDAIVIDAAADQAGLFNTTAASSLFPTGRPAQIWQMGYLFGKPIGYLGGNGTVSSTITTSSGISESEDGVYFQSSMDTLVEDLKDGLATFKFTGRFAMDS
L2_CT_Fus_dec	KAF4987616.1 hypothetical protein FDECE_15357 [Fusarium decemcellulare]	TLTVGVLASTNSENSIQQAKALKEALAEEKVTVTIVGEVLDDDVELTYSAAEAIGFDGIVVASGAESLFDGKKKSTLFPPGRPAQIVVDGYHWGKPIGFIGSARTAAKAAGVGKGDGVYLASDANALVENLKDGLATFRFTDRFPLDE
L2_CT_Fus_amb	RSL93083.1 Catalase-3 [Fusarium ambrosium]	TLTVGVLVSTDSDNSIKQAKVLKDALAKEKVTVTIVGEVLGDDVEMTYTAAEAVGFDAIVVASGAESLFNGKKSTLFPPGRPTQIIVDGYHWGKPVGFIGSAREAAKVAGVSKGDGVYLTSDVNTIVENLKDGLATFRFTDRFPLDD
Bacterial orthologues 28
CT_CATE	sp|P21179|CATE_ECOLI Catalase HPII OS=Escherichia coli	GRVVAILLNDEVRSADLLAILKALKAKGVHAKLLYSRMGEVTADDGTVLPIAATFAGAPSLTVDAVIVPCGNIADIADNGDANYYLMEAYKHLKPIALAGDARKFKATIKIADQGEEGIVEADSADGSFMDELLTLMAAHRVWSRIPKIDKIPA
CT_Cer_sph	WP_011337444.1 catalase [Cereibacter sphaeroides]	GRTVGVLAGNGVEAELLTELRSILQAEGAMMKLVAPRVGGVTDSAGTLHPADEKLGGGPSVIFDAVAVLPGSDAAMLAANPAAQDFLTDAHAHCKFIAHHGAGPLIEACALGAKMDEGWIEIGSSSDIDGFVAACRGMRHWPREATLGGNPPLARTFSP
CT_Jie_pac	WP_163461041.1 catalase [Jiella pacifica]	GRKIGVLVSDGVDAGLLAGLKKAAEAEGAMVKIVAPMIGGVTASDGSTVKGDEKVDGGPSVLFDAVAVLLSAEGAAMLAKEPTAKDFVTDAFAHCKFIAYSPQAMPLLEKAGIAADMDEGCVKLGAASEAASFVELCRKLRHWPREAMVKAV
CT_Pla_bac	NNJ24088.1 Catalase C [Planctomycetes bacterium LzC2]	GRKVGALVTDGVDADLLAGLMKACKAEGAMLELIAPHVGGVTDSAGKHHDADEKIDGGPSVLYDAVALLPSADGAVELKTMPPARDFVADAFAHKKFIAHVKAATPLLGKAGVVPDDLDGGCVELKSASDCDAFVKQCRALRFWDRKA
CT_Ace_pas	WP_019089387.1 catalase [Acetobacter pasteurianus]	GRKMGILATDGVDADLFNALIAALQAEKANYEVVAPKIGGITLSDGTKVPAQQKIDGGPSVLYDAVAILASKEGTKVLAGNPAAKDFLTDAFAHCKFIGYSAEACTLFKKAGLAEDVDKGCIKLGNKNDTNAFVKTCGALRFWQREKLD
CT_Fri_tun	QJW97050.1 Catalase KatE-intracellular protease [Frigoriglobus tundricola]	GRKIGALVTDGVDADVLTALGRALKAEGATLALVAPEVGGVKDSAGTWHDADEKLEGGPSVLFDAVVVLPSKDGADGLTKLPAARDFVADAAAHRKFVGYAAAATALFEKAGVALDEGFVPLNKAGDCGPFVTACRKLRFWDRAAAER
CT_Aur_cor	WP_024352153.1 catalase [Aurantimonas coralicida]	GRKVGVLVTDGVDAALLSGLKSAIEAEGAMMEIVAPMVGGVEASDGSWIEAKQKVDGGPSLLYDAVAVLASADGASTLTKEATARDFVTDAFAHCKFIAYSAEAMPLFEKAGVAGDLDEGCVKLASAEDAKGFIVQCRKLRHWQREPNVNAV
CT_Rho_bac	MBN8927113.1 catalase [Rhodospirillales bacterium]	GRKIGVLVTDGVDAAMLGALQKAAEAEGAMVELVAPKVGGVTMSDGKMMPAKQKVNGGPSVLYDAVAVLVSEEGAKLLSQEATAKDFLNDAYAHAKFIAHVPAAAPLFQKAGLTDMDGGFVALNKAGDAKAFVQACRAVRFWEREAKVHAV
CT_Rho_fas	MBY3989390.1 catalase [Rhodococcus fascians]	GRKIGVIADAGSDLSGIGKLRTAAARRGATVHVIAAAGGILGKGMRTQVVERTFLTVRSIEFDAFVVAGGTTPTNDIKLILLLQEAFRHCKAMGAWGDGAALLEQAGIGADDAGVVIGETAVKAFNDALLAAVGLHRAWDRAPAVMASNIPPSVPDKPARKRAAKAKARK
CT_Pho_yun	WP_072803297.1 catalase [Rhodococcus yunnanensis]	GRKIGVVADENSDLSGIGKLRTAAERRGATVHVIAAVGGFLGKGARRQVVERTFLTVRSIEFDAFVVAGGTAPSTDIKLVLLLQEAFRHCKTIGAWGDGTATLEFAGIATAEPGVVVGETAIKSFNDALLAAVGLHRAWDRAPAVMGSDVPPAAPARKQRTKKK
CT_Kib_phy	WP_054288941.1 catalase [Kibdelosporangium phytohabitans]	GRKIGVIADANADLAGVAILRGVATELGAAVHVIAPVGGVLGRGRTKQIVERTLLTARSIEFDAVVVAGGTAPTNDIKLVLLLQEAFRHCKAIAAWGTGQDILEDAGISLAAPGVVLGKKVDEDFTASMVTALGLHRAWDRAELVMLSAVPPAG
CT_Fra_asy	WP_076817302.1 catalase [Frankia asymbiotica]	GRRIGVLADAGADLAGIGKLRKAAEKLGATLLVVAPTGGVLQHGKNTEIVERTNLTARSIEFDAVVVAGGTTPTDELKVSLLXQEAYRHLKPLAAWGSGAHILAAAGITGDRPGVVVADTVTKSFSDQVIEALGLHRVWSRADEVMANSAPPAR
CT_Myc_num	WP_077077124.1 catalase [Mycobacterium numidiamassiliense]	GRKIGIIADTGSDLAGVSKLVKSVAGLGVTALVIAPCGGVLKAGRRSVTVDRTLLTARSIEFDALVVADGTAATTDIKLVVLLQEAFRHCKVIAAWGDGVAILDSAGITVADPGIETADTVDTVFTAALAAGLGLHRVWDRAALVMASAVPPAG
CT_Kut_vir	MBA8924440.1 catalase [Kutzneria viridogrisea]	GRRIGVVADAAADLSGITKLRKAVQKLGAEVLVIAPAGGMLKHGRSEQVVERTLLTARSIEFDAVLVAGGTVPTRDIKLVLLLQEAFRHLKPIGTWGDGEILLEAGIDLDAPGVLVAGAVDRAFTDALVTALGLHRVWDRAELVTSSAVPPAR
CT_Act_ter	WP_203811210.1 catalase [Actinoplanes tereljensis]	GRKIGVIADDGSDLAGIRKLRTAAEKLGAQVLVIAPHGGTLGKGRSVLPIDRSILTARSIEFDAVLVAAGTAPDTDIKTVLLLQEAYRHLKALGAWGDGGRLLQAVGVDLDGPGVLAGDVVAKAFIDDLVTALGLHRVWDRADAVMASAVPPAD
CT_Myc_for	WP_064913807.1 catalase [Mycolicibacterium fortuitum]	GRKVAVIADANSDLAAIATLAKSLDKLGVQALVVAPHGGTLKSGRRSVVVERTFATARSIEFDAAVVAAGTAPTNDIRAIVLLQELLRHCKALGAWGDGVAQLDAAGIDRTLPGVLLASEADKAFTADLVAALGLHRVWDRADIVTASAIPPSKNALPTSVSGKRSPAKKAARRARAK
CT_Str_sub 190	WP_069923324.1 catalase [Streptomyces subrutilus]	GRVIGIVTDQALDVAGVREVREAVLDAGLVPLVVAPAGGVLGADGEPVTVQRTFATARSVEFDALVFVGVPGAGADAYGARDAKAGAPRSPVSDPRVLALLTEAYQHGKALAGWGGAEALFEAAGISVGDPGVIVTDGGRGMPQLLELLSAHRVWERFPAAM
CT_Str_aur	WP_055598675.1 catalase [Streptomyces aureus]	GRVIGIVTDQAVDTATVRAVRQVVLDAGMVPLVVSAAGGVLGTDGDPVTVQRTFATARSVEFDALVFIGAPQAAADAYGARDAKAGSPTAAPCDPRVLTLLTEAYRHGKALAGRDGAEALFEAAGISAGAPGVILSDGAQALPQLLELLAAHRVWERFPAAV
CT_Str_spo	WP_202197775.1 catalase [Streptomyces spororaveus]	GRVIGIVTGQAMDMVGVNGVRRAILDAGMVPLVVAAAGGVLGTGDDTVTVQRTFATARSVEFDALIFAGVPGAGADAYGARDAKAGAPRPPVSDPRVLALLTEAYQHGKALIGLGGAEALFEAAGISVGEPGVVVTDGAQGMRQLMELLAAHRVWERFPAAM
CT_Str_ros	WP_189948787.1 catalase [Streptomyces roseolus]	GRVIGIVTDPAGDVSGVREVRQAVLDAGMVPLVVAPAGGVLSTDGDPITVQRTFATARSVEFDALVFIGVPGAGADAYGARDAKAADPRPAPSDPRVLALLTEGYRHGKALVGLGDAGALFEAAGISAGEPGVVLADPAPGLPQLMELLSAHRVWERFPAAT
CT_Str_spT	WP_073939735.1 catalase [Streptomyces sp. TSRI0107]	GRIVGIVAGADGDLEGVRAVREAVLEAGMVPLVVAPAGGTLAAGDGAVTVQRTYVTARSVEFDALLLAGAPAVGSDAYTARDAKSTPTAAEPATCDPRVRLLLAEAFRHGKAIGAWADGKAALDAAGVPTDAPGVVLADSPTAALEQVTRLLGAHRVWERFSTPA
CT_Str_spJ	WP_165995252.1 catalase [Streptomyces sp. JB150]	GRIVGILTGADGDLDGVREVREAVLSAGMVPLVVAPVGGVLGSGDGAVTVQRTYVTARSVEFDAVLLAGAPGVGGDAYTARDAKSTPSAADPAACDPRVRLLLAEAFRHGKAIGAWAGGKAALEAAGVPADAPGVILTDSPTAALEQVVRLLGAHRVWERFTTTV
CT_Str_aso	WP_189924951.1 catalase [Streptomyces asoensis]	GRVIGIVVGPDGDLDGVRAVREAVLEAGMVPLVVAPSGGVLGSGDGAVTVQRTYATARSVEFDALLLAGLPGVGGDAYGARDAKAFPAAGHQLTGDPRVTLLLSEAFRHGKAVGAWAGGEAVLEGAGVPTAAAGVVVGDSGTATLEQLVPLLGTHRVWDRFTAA
CT_Str_mut	WP_191885261.1 catalase [Streptomyces mutabilis]	GRVIGIVT_GGADLEGVNAVRQAVLNAGMVPLVVAPTGGTLGSGDAALTVQRSYVTARSVEFDAVLLAGAPDMGGDAYTPRDHKAGPAPATPGTTTDPRVSLLVSEAFRHGKAIGVWAGGEVALEASGVPADAPGVVVADSGTAALEQVTELLGSHRVWERFTTPRG
CT_Str_fum	WP_190204458.1 catalase [Streptomyces fumanus]	GRMIGIVT_GGDDLEGVAAVREAVLNAGMVPLVVAPAGGTLGDG__ALTVQRTFVTARSVEFDAVLLAGVPGVGSDAYTARDAKSDPVPSGPATTDPRVALLLSEAFRHGKAIGAWAGGDAALQAAGVPATAPGVVVADSGTAALEQVTRLLGTHRVWERFSTQV
CT_Str_gal	WP_168372781.1 catalase [Streptomyces galbus]	GRIVGIVAGPDGDLEGVRAVREAVLAADMVPLVIAPAGGKLGTGEDALTVQRTYATARSVEFDALLVAGLPGAGADAYGARDAKAGSGIGAVGVTDPRVGLLLSEAFRHGKAIGAWHGAEAALEAARVPADAPGVVLADSGTDAFQQVLGLLGAHRVWERFPAAV
CT_Str_ven	WP_150163276.1 catalase [Streptomyces venezuelae]	GRVIGIVTDGVVDMTGVREVREAVLDAGMVPLVVAPAGGVLAADGDPVTVQRTFATARSVEFDALVFAGLPAAGADAHGARDAKAGAPASTVGDPRVLALLTEAYRHGKALAGWGGAEALFEAAGISAEEPGVIVTDDARGLPQLLELLSAHRVWERFPAAM
CT_Str_zhi	WP_205377978.1 catalase [Streptomyces zhihengii]	GRVIGIVTDGAGDLAGVADLREAVLDAGMVPLVVAPTGGVLGGGDSPVTVQRTFATARSVEFDALVFAGSPAAGADAYGARDAKAGHPRPVTTDPRVLALLIEAYRHGKALAGWGGARALFEAVGVSADDSGVVVADDSQGVRPVMELLAAHRVWERFPSGV
MC_CT sequences
Bacteria group 1
MC_CT_CATE	sp|P21179|CATE_ECOLI Catalase HPII OS=Escherichia coli	ELTDDQLNITPPPDVNGLKKDPSLSLYAIPDGDVKGRVVAILLNDEVRSADLLAILKALKAKGVHAKLLYSRMGEVTADDGTVLPIAATFAGAPSLTVDAVIVPCGNIADIADNGDANYYLMEAYKHLKPIALAGDARKFKATIKIADQGEEGIVEADSADGSFMDELLTLMAAHRVWSRIPKIDKIPA
MC_CT_Cer_sph	WP_011337444.1 catalase [Cereibacter sphaeroides]	PAPAARPTRTDLPPSDALSMLKNPPPNFAGRTVGVLAGNGVEAELLTELRSILQAEGAMMKLVAPRVGGVTDSAGTLHPADEKLGGGPSVIFDAVAVLPGSDAAMLAANPAAQDFLTDAHAHCKFIAHHGAGPLIEACALGAKMDEGWIEIGSSSDIDGFVAACRGMRHWPREATLGGNPPLARTFSP
MC_CT_Jie_pac	WP_163461041.1 catalase [Jiella pacifica]	PEPAPAAMPTRMDLAASPALSILLNGPESFKGRKIGVLVSDGVDAGLLAGLKKAAEAEGAMVKIVAPMIGGVTASDGSTVKGDEKVDGGPSVLFDAVAVLLSAEGAAMLAKEPTAKDFVTDAFAHCKFIAYSPQAMPLLEKAGIAADMDEGCVKLGAASEAASFVELCRKLRHWPREAMVKAV
MC_CT_Pla_bac	NNJ24088.1 Catalase C [Planctomycetes bacterium LzC2]	PAPADAAKPTRQDLKPSDALSIIKNGPASFKGRKVGALVTDGVDADLLAGLMKACKAEGAMLELIAPHVGGVTDSAGKHHDADEKIDGGPSVLYDAVALLPSADGAVELKTMPPARDFVADAFAHKKFIAHVKAATPLLGKAGVVPDDLDGGCVELKSASDCDAFVKQCRALRFWDRKA
MC_CT_Ace_pas	WP_019089387.1 catalase [Acetobacter pasteurianus]	PAQGTQPTRTDLPPSDALSILKNGPKTFAGRKMGILATDGVDADLFNALIAALQAEKANYEVVAPKIGGITLSDGTKVPAQQKIDGGPSVLYDAVAILASKEGTKVLAGNPAAKDFLTDAFAHCKFIGYSAEACTLFKKAGLAEDVDKGCIKLGNKNDTNAFVKTCGALRFWQREKLD
MC_CT_Fri_tun	QJW97050.1 Catalase KatE-intracellular protease [Frigoriglobus tundricola]	PKPAAAAKPTRQDLKPSDKLSILKNGPKSFAGRKIGALVTDGVDADVLTALGRALKAEGATLALVAPEVGGVKDSAGTWHDADEKLEGGPSVLFDAVVVLPSKDGADGLTKLPAARDFVADAAAHRKFVGYAAAATALFEKAGVALDEGFVPLNKAGDCGPFVTACRKLRFWDRAAAER
MC_CT_Aur_cor	WP_024352153.1 catalase [Aurantimonas coralicida]	PAPAEAAMPTRMDLKTSPKLSIILNGPESFKGRKVGVLVTDGVDAALLSGLKSAIEAEGAMMEIVAPMVGGVEASDGSWIEAKQKVDGGPSLLYDAVAVLASADGASTLTKEATARDFVTDAFAHCKFIAYSAEAMPLFEKAGVAGDLDEGCVKLASAEDAKGFIVQCRKLRHWQREPNVNAV
MC_CT_Rho_bac	MBN8927113.1 catalase [Rhodospirillales bacterium]	PKAAPPARPVKTDLKPSKALSIIENGPSSFAGRKIGVLVTDGVDAAMLGALQKAAEAEGAMVELVAPKVGGVTMSDGKMMPAKQKVNGGPSVLYDAVAVLVSEEGAKLLSQEATAKDFLNDAYAHAKFIAHVPAAAPLFQKAGLTDMDGGFVALNKAGDAKAFVQACRAVRFWEREAKVHAV
Bacteria - group 2
MC_CT_Rho_fas	MBY3989390.1 catalase [Rhodococcus fascians]	PAPVGTPAEDVLLSSALSQIVEAPGSIAGRKIGVIADAGSDLSGIGKLRTAAARRGATVHVIAAAGGILGKGMRTQVVERTFLTVRSIEFDAFVVAGGTTPTNDIKLILLLQEAFRHCKAMGAWGDGAALLEQAGIGADDAGVVIGETAVKAFNDALLAAVGLHRAWDRAPAVMASNIPPSVPDKPARKRAAKAKARK
MC_CT_Pho_yun	WP_072803297.1 catalase [Rhodococcus yunnanensis]	PAPQGNPIQDVVTSAALSQIVDTPGPIDGRKIGVVADENSDLSGIGKLRTAAERRGATVHVIAAVGGFLGKGARRQVVERTFLTVRSIEFDAFVVAGGTAPSTDIKLVLLLQEAFRHCKTIGAWGDGTATLEFAGIATAEPGVVVGETAIKSFNDALLAAVGLHRAWDRAPAVMGSDVPPAAPARKQRTKKK
MC_CT_Kib_phy	WP_054288941.1 catalase [Kibdelosporangium phytohabitans]	PAPAGEPANDVTTSPALSQVVTEPGPIAGRKIGVIADANADLAGVAILRGVATELGAAVHVIAPVGGVLGRGRTKQIVERTLLTARSIEFDAVVVAGGTAPTNDIKLVLLLQEAFRHCKAIAAWGTGQDILEDAGISLAAPGVVLGKKVDEDFTASMVTALGLHRAWDRAELVMLSAVPPAG
MC_CT_Fra_asy	WP_076817302.1 catalase [Frankia asymbiotica]	PAPAGTPSDDVILSPALSQLVSEPGPIAGRRIGVLADAGADLAGIGKLRKAAEKLGATLLVVAPTGGVLQHGKNTEIVERTNLTARSIEFDAVVVAGGTTPTDELKVSLLXQEAYRHLKPLAAWGSGAHILAAAGITGDRPGVVVADTVTKSFSDQVIEALGLHRVWSRADEVMANSAPPAR
MC_CT_Myc_num	WP_077077124.1 catalase [Mycobacterium numidiamassiliense]	AAPKGKPAEHVMISPALVQILAEPGRIDGRKIGIIADTGSDLAGVSKLVKSVAGLGVTALVIAPCGGVLKAGRRSVTVDRTLLTARSIEFDALVVADGTAATTDIKLVVLLQEAFRHCKVIAAWGDGVAILDSAGITVADPGIETADTVDTVFTAALAAGLGLHRVWDRAALVMASAVPPAG
MC_CT_Kut_vir	MBA8924440.1 catalase [Kutzneria viridogrisea]	PAPTGQPVRAVPISPALSQVVTEPGPVAGRRIGVVADAAADLSGITKLRKAVQKLGAEVLVIAPAGGMLKHGRSEQVVERTLLTARSIEFDAVLVAGGTVPTRDIKLVLLLQEAFRHLKPIGTWGDGEILLEAGIDLDAPGVLVAGAVDRAFTDALVTALGLHRVWDRAELVTSSAVPPAR
MC_CT_Act_ter	WP_203811210.1 catalase [Actinoplanes tereljensis]	PAPSGTPVEDVPVSAALSQVVVEPGPIAGRKIGVIADDGSDLAGIRKLRTAAEKLGAQVLVIAPHGGTLGKGRSVLPIDRSILTARSIEFDAVLVAAGTAPDTDIKTVLLLQEAYRHLKALGAWGDGGRLLQAVGVDLDGPGVLAGDVVAKAFIDDLVTALGLHRVWDRADAVMASAVPPAD
MC_CT_Myc_for	WP_064913807.1 catalase [Mycolicibacterium fortuitum]	PAPKGNPPKDVLISPTLSQIVTEPGPVAGRKVAVIADANSDLAAIATLAKSLDKLGVQALVVAPHGGTLKSGRRSVVVERTFATARSIEFDAAVVAAGTAPTNDIRAIVLLQELLRHCKALGAWGDGVAQLDAAGIDRTLPGVLLASEADKAFTADLVAALGLHRVWDRADIVTASAIPPSKNALPTSVSGKRSPAKKAARRARAK
Streptomyces group
MC_CT_Str_aur	WP_055598675.1 catalase [Streptomyces aureus]	AVPAATEALADVAPSPALSQIGATWPLDGRVIGIVTDQAVDTATVRAVRQVVLDAGMVPLVVSAAGGVLGTDGDPVTVQRTFATARSVEFDALVFIGAPQAAADAYGARDAKAGSPTAAPCDPRVLTLLTEAYRHGKALAGRDGAEALFEAAGISAGAPGVILSDGAQALPQLLELLAAHRVWERFPAAV
MC_CT_Str_spo	WP_202197775.1 catalase [Streptomyces spororaveus]	PAPAATEVLVDARPSPALSQVGRTWPLDGRVIGIVTGQAMDMVGVNGVRRAILDAGMVPLVVAAAGGVLGTGDDTVTVQRTFATARSVEFDALIFAGVPGAGADAYGARDAKAGAPRPPVSDPRVLALLTEAYQHGKALIGLGGAEALFEAAGISVGEPGVVVTDGAQGMRQLMELLAAHRVWERFPAAM
MC_CT_Str_ros	WP_189948787.1 catalase [Streptomyces roseolus]	SAPAPTEPLADVSPSPALSQIGRTWPVDGRVIGIVTDPAGDVSGVREVRQAVLDAGMVPLVVAPAGGVLSTDGDPITVQRTFATARSVEFDALVFIGVPGAGADAYGARDAKAADPRPAPSDPRVLALLTEGYRHGKALVGLGDAGALFEAAGISAGEPGVVLADPAPGLPQLMELLSAHRVWERFPAAT
MC_CT_Str_spT	WP_073939735.1 catalase [Streptomyces sp. TSRI0107]	PAPSPTVPLADVAPSPALSQVGDTWPVDGRIVGIVAGADGDLEGVRAVREAVLEAGMVPLVVAPAGGTLAAGDGAVTVQRTYVTARSVEFDALLLAGAPAVGSDAYTARDAKSTPTAAEPATCDPRVRLLLAEAFRHGKAIGAWADGKAALDAAGVPTDAPGVVLADSPTAALEQVTRLLGAHRVWERFSTPA
MC_CT_Str_aso	WP_189924951.1 catalase [Streptomyces asoensis]	PAPAPTVPLADVEPSPALSQIGRTWPTDGRVIGIVVGPDGDLDGVRAVREAVLEAGMVPLVVAPSGGVLGSGDGAVTVQRTYATARSVEFDALLLAGLPGVGGDAYGARDAKAFPAAGHQLTGDPRVTLLLSEAFRHGKAVGAWAGGEAVLEGAGVPTAAAGVVVGDSGTATLEQLVPLLGTHRVWDRFTAA
MC_CT_Str_mut	WP_191885261.1 catalase [Streptomyces mutabilis]	PAPQPTVPLADVEPSPALSQVGRTWPTDGRVIGIVTGGADLEGVNAVRQAVLNAGMVPLVVAPTGGTLGSGDAALTVQRSYVTARSVEFDAVLLAGAPDMGGDAYTPRDHKAGPAPATPGTTTDPRVSLLVSEAFRHGKAIGVWAGGEVALEASGVPADAPGVVVADSGTAALEQVTELLGSHRVWERFTTPRG
MC_CT_Str_fum	WP_190204458.1 catalase [Streptomyces fumanus]	PAPEPTVPLADVEPSPALSQIGGTWPTEGRMIGIVTGGDDLEGVAAVREAVLNAGMVPLVVAPAGGTLGDGALTVQRTFVTARSVEFDAVLLAGVPGVGSDAYTARDAKSDPVPSGPATTDPRVALLLSEAFRHGKAIGAWAGGDAALQAAGVPATAPGVVVADSGTAALEQVTRLLGTHRVWERFSTQV
MC_CT_Str_gal	WP_168372781.1 catalase [Streptomyces galbus]	PAPEPTVPLADVEPSPALSQLGQTWPVDGRIVGIVAGPDGDLEGVRAVREAVLAADMVPLVIAPAGGKLGTGEDALTVQRTYATARSVEFDALLVAGLPGAGADAYGARDAKAGSGIGAVGVTDPRVGLLLSEAFRHGKAIGAWHGAEAALEAARVPADAPGVVLADSGTDAFQQVLGLLGAHRVWERFPAAV
MC_CT_Str_ven	WP_150163276.1 catalase [Streptomyces venezuelae]	PVPAATEPLADTRPSPALSQVGRTWPLDGRVIGIVTDGVVDMTGVREVREAVLDAGMVPLVVAPAGGVLAADGDPVTVQRTFATARSVEFDALVFAGLPAAGADAHGARDAKAGAPASTVGDPRVLALLTEAYRHGKALAGWGGAEALFEAAGISAEEPGVIVTDDARGLPQLLELLSAHRVWERFPAAM
MC_CT_Str_zhi	WP_205377978.1 catalase [Streptomyces zhihengii]	PVPDPSEPLADVSPSPALSQVGRTWPLDGRVIGIVTDGAGDLAGVADLREAVLDAGMVPLVVAPTGGVLGGGDSPVTVQRTFATARSVEFDALVFAGSPAAGADAYGARDAKAGHPRPVTTDPRVLALLIEAYRHGKALAGWGGARALFEAVGVSADDSGVVVADDSQGVRPVMELLAAHRVWERFPSGV
L1 group
CAT1_NEUCR_MC_CT 213	sp|Q9C168|	EAPTTTNHPNHGRKTINLSQTEFPPATPTIKSRRVAIIIADGYDNVAYDAAYAAISANQAIPLVIGPRRSKVTAANGSTVQPHHHLEGFRSTMVDAIFIPGGAKAAETLSKNGRALHWIREAFGHLKAIGATGEAVDLVAKAIALPQVTVSSEAEVHESYGVVTLKKVKPESFTDAVKIAKGAAGFLGEFFYAIAQHRNWDRELDGLHSMIAY
L1_Rhi_lig_MC_CT 218	KAF2100902.1 catalase [Rhizodiscina lignyota]	PVPQKAGKQNHGKKAKGLSQLEYMPKEPTIATRRVAIIIADGYDPVAYNGMKAALASAQALPFTIAPRRTPIFAAGESKDSGKGVKPDHHLEGMRSTMFDSIFVPGGADSIATLRKNGRALHWVREAFGHLKAIGATGEAVSFIKDACELPGVKFSESGDVVDSYGVVTASSVKPESFKEAVQMAKGAKEFVDAYTFAISQHKNWDRELDGLSSMVAY
L1_Col_aen_MC_CT 218	XP_037179044.1 Catalase-1 [Colletotrichum aenigma]	KAPEQAGKQNHGKKAKGLSQLEYLPENPTIKTRRVAIIIADGYDPLAFSTMKSAVAAAQGVPMVIGTRRSEIYPAGASKTPGQGVKPDHHLEGFRSTMVDAIFVPGGEDSIKTLSKNGRAQHWIREAFGHLKAIAATGEAVDFVNATINVPSIAVSSDSNVEESYGVVTMKNIQPESFKDVFTIAKNSQGFLEQFFFVISQHRVWARELDELSTQVAY
L1_Mon_sp_MC_CT 218	RYP38368.1 hypothetical protein DL767_002608 [Monosporascus sp. MG133]	TKPEKEGRPNHGKTAKGLSQSEFPPSKPTIASRRVAIIIADGFDKTAFNGVKAALKASSALPFVIAPRRSEVYPAGAEKTPGNGVKPDHHLEGMRSTMFDAIFVPGGAESVNVLSKSGRALHWVREAFGHLKPIAGTGEAVELFSLAFALPQIQVSQDDKAVESYGVVTIRSVSPDSLKETVNIAKEGASFLEKFWYQIAQHRNWDRELDGLNSQIAY
L1_Dia_bat_MC_CT 218	XP_044646906.1 uncharacterized protein KVR01_004742 [Diaporthe batatas]	KVPENKENPNHGKKAKGLSQFDFPPMKTTIASRRVAIIVADGYDATAFNAVKTAVASSMGVPIIICTKRSEVFAAGQKREQGKGVRPDHHLEGYRSTMVDAVFVPGGRESIDTLKKNGRALHWVREAFGHLKTVGGTGEAVELLKAAFQLPGVQMASDAEAVESYGVVTLDKVEPESFGESFTIAKEGAGFVGKFLYSISLHRNWDRELDGLSTQVAY
L1_Aur_mel_MC_CT 218	KAH0159769.1 CAT2 catalase, partial [Aureobasidium melanogenum]	DIPEEARRVNTGKRSKNLSQEDFPPKNLTIATRMVAILIADGYDSVAYNAVKAALAAQGALPFTIAPRRTPIYAAGESKDSGKGLVPDHNLEGQRSTMYDAIFIPGGADSIATLRKNGRALHYVREAFGHLKSIGATGEAVAFVKDACQLPGVTFSEGNDVVDSYGVVTASQTEVNGFKEAITLVKGAKDFTTAFSYAISQHKNYQRELDGLANMVAY
L1_Ple_cuc_MC_CT 217	KAH7374456.1 catalase-1 [Plectosphaerella cucumerina]	PVPEKALKVNHGNKAKGLSQFDFLPEKPTVATRRIAIIIADGYDSVAFNAAKAGILAAGALPFVIGPRRSEIYPENAEKKPGSGVIPEHHLEGQRSTMFDALFIPGGAEAYKTLAKNGRALHWIREAFGHLKAIAATGEGVDLVHKAVVLPEVTLSSGGAHESYGVVTMRDVHPQGFKEAYEIIKGSKDFLEQFFYSVSQHRCWARELDGLSTQVAY
L2 group
L2_His_rho_MC_CT 180	XP_044720463.1 catalase domain-containing protein [Hirsutella rhossiliensis]	EAPAADPTFYHNNKTKGISILGEKLPTIATLKVGVLASIGANDSLSQAKALKAAFEADKVTVVTVAETLAEGVDMTYSAASATGFDGIIVTSGAEKLFGSNSTSTLYPPRRPTQIITDGYNWGKPVGFLGTAQKVGKVAGVGDGEGVYAASKVDAIVEGFREGLAVFKFTDRFATDDGAK
L2_Con_lin_MC_CT 180	OIW33597.1 catalase [Coniochaeta ligniaria NRRL 30616]	SAPAPDPAYYNTNSSAGLSIFNSTLPTVATLRVGVLASAASNSSLTQAAALKKRLAQDGVATTVVGEFLASGVVDQTYSAADATGFDGIVVAAGAEGLFDPATSLSALYPTGRPGQILLDGYRWGKPVGALGSASAALKSVGIGQTPGVFANGTDVEGFVKSFEGGLAVFKFVDRFPLDSQV
L2_Asp_nid_MC_CT 185	AAC49713.1 catalase [Aspergillus nidulans]	DAPEPDNTYYHDNTTSNIGAFGHRLQSLAGLKIAVLASVDAEESFSAATALKAELSNDNLDVIVVAERFSNGVNQTYSASDAIQFDAVVVAPGAEKLFGAKSAANSSSTLYPAGRPLEILVDAFRFGKPVAALGSGSTAFDNAGINTAVEGVYVADAVDESFANNLEEGLTVFKFLDRFALDSDE
L2_Pen_bra_MC_CT 190	OOQ83689.1 Catalase B [Penicillium brasilianum]	EVPEPDPTFYHDNTTANIGAFGQKLLKLDGLKVGVLASVSNASSIAQGAELQSQLKEAGVDVSVVGERLADGVNQTYSATDAINFDAVIVADGAEGLFGSNSFTASPTAKASGATSLYPAGRPLEILVDAFRFGKPVGTLGQGVLALDDAQISADRDGVYVADAVDEDFADHVKEGLLTFKFLDRFALDA
L2_Mad_myc_MC_CT 188	KXX79527.1 Catalase-3 [Madurella mycetomatis]	EAPQPDDTYYHDNVTAGVSVFGTALPTIKTLRVAVLVSVGSEASVAQARELKERFGRDGLVVTVVGERLGEGVDQLYSAADATAYDGIVVAEGTEGLFSGNGSAAASPLFPAGRPGQVLLDGYRWGKPVGVLGGQGVALRAAGVPEGRTGVYAQEKGVEEFVADFEEGLAQFRFTDRFPLDEQEQQDE
L2_Cha_the_MC_CT 182	AUD09459.1 heme catalase [Chaetomium thermophilum var. dissitum]	EVPAADSTYYHNNVTVGISIFNNTLPTIKTLRVGILTSVKTQDALKQAKDLKGRLEKDGLVVSIIAERLADGVDVTYSVADATAFDGVIVVEGDGLFDSATVSSPLFPAGRPGQVLLDAYRWGKPVGGLGNKVEKAFKSVGVPTSGKGVYVEKNSTGVDSLVSKFKEGLATFRFVDRFPLDQ
L2_As_nig_MC_CT 189	EHA26203.1 CATR ASPNIDRAFT_206342 [Aspergillus niger ATCC 1015]	DEPSPNPTYYTSNKTSNVGTFGKPLLSIEGLQVGFLASNSHPESIKQGQAMAAQFSAAGVDLNIVTEAYADGVNTTYALSDAIDFDALIIADGVQSLFASPALANQMNSTATSTLYPPARPFQILVDSFRYGKPVAAVGSGSVALKNAGIDSSRSGVYTGSSETTEKIAKEVLEGLYTFRFVDRFALDE
CAT3_MC_CT 181	sp|Q9C169|CAT3_NEUCR Catalase-3	EAPQPDPTYYHNNVTRGVSIFNESLPTIATLRVGVLSTTKGGSLDKAKALKEQLEKDGLKVTVIAEYLASGVDQTYSAADATAFDAVVVAEGAERVFSGKGAMSPLFPAGRPSQILTDGYRWGKPVAAVGSAKKALQSIGVEEKEAGVYAGAQDEVIKGVEEGLKVFKFLERFAVDGDDEE
