# Supplementary material for: Large-Size Subunit Catalases Are Chimeric Proteins: A H2O2 Selecting Domain with Catalase Activity Fused to a Hsp31-Derived Domain Conferring Protein Stability and Chaperone Activity
Source: Antioxidants (Basel). 2022 May 17;11(5):979. doi: 10.3390/antiox11050979 (PMC9137513; doi:10.3390/antiox11050979)
Supplement: Supplementary file 1 [file antioxidants-11-00979-s001.zip › antioxidants-1698224-supplementary-final/Table S3 HchA(Hsp31) sequences, classification, and habitat.xlsx]

## Sheet: Sheet1
Name	Classification	Habitat	Reference sequence
DJPF_Exi_aes_BFBacBac	Bacillota-Firmicutes, Bacilli, Bacillales, Bacillaceae	found in glaciers in Greenland, hot springs in Yellowstone, ancient permafrost in Siberia, dynamic thermal adaption, halotolerant, grow within a wide range of pH values (5-11), tolerate high levels of UV radiation, and heavy metal stress (including arsenic)	WP_224862581.1 DJ-1/PfpI family protein [Exiguobacterium aestuarii MATVIKRALGIAPTKEKNGRGFIPSPLGLLLGVDKKSGYTHNNIAGKYKGNKKILVLCTEERYFKMENGSLFSTGNNVQETAVPLMHLTNTGFDFDVVTPTGSSAVLEEWSIPRKDHAVLTFMKEKKSKFDTPLSLQDMISRGDLNDDSPYVALFLPGGHGSMVGLPTNEHVGTLIRWIHQSDRYMVTVCHGPAALLAASVNTSESHPYSGYKMAIFPDSVDRQSPSLGYLPGKLPWYQGEKLSNQGLSFINKKVEGAVYVDRKLYSGDSPKACDQLGKLVAKALLEELT
HchA_Aci_b_AcAci?	Actinomycetota, Acidimicrobiia	abundant in acidic mine water, waste water sludge, freshwater, or marine habitats	NNF69320.1 protein deglycase HchA [Acidimicrobiia bacterium] MNPIKRLFGIAPTPEETGRGYIPSPLGRLFGVPKKSDFEPFDFTGRAHDGDNRILVLCTEERYFEMTNGNLFSTGQNAQETAVPLMHLTAAGFDFDVVTPTGAPAVIEEWSAPSKDEAVLEFLANHRAAFDRPLSLRDLVSDGALDDDSPYVALFLPGGHGAMVGLPEDPNVGALIRWIEASDRYLVAVCHGPAAMLAATIDHDTPHPYAGYEMAAFPDKFDQRSPSIGYLPGDLPWLQCKKLEAQGIRIVNDKVDGTTHIDRKLYSGDSPKACDQLGRLVAEALLTDAA
DJPF_Sap_b_BdSapSap	Bacteroidota, Saprospiria, Saprospirales, Saprospiraceae	isolated from aquatic environments, predominantly marine, ability for the hydrolysis and utilization of complex carbon sources	NRB46183.1 DJ-1/PfpI family protein [Saprospiraceae bacterium] MIKRIFGIAPTKEKNGSGYIPSPMGRMLGVDKVSGYKATDFGGKKYTGRKKVLVLCTEERYFTMANGKDFSTGNNVQETMVPLMHLINAGFDFEVVTPTGKPAILEEWSVPHKDNAVLKFRSVNQAKFDNPLSLKNLVENNQLNQDSDYIALFLPGGHGSMVGLPDDENVGKLLRWIEASNRYLVAVCHGPAAMIATAKNNDEPNPYKGYKMVAFPDKFDKQSPSIGYLPGQLTWFQCEELEKQGITVINEKITGATHVDRKLISGDSPKACDELGKIIVEALFEELM
DJPF_Bd	Bacteroidota,	marine sediments or lakes, intestine track	DJ-1/PfpI family protein [Bacteroidetes bacterium] MSNKTKTNFFQRLLGIAPTIEKDGRGYIPSPLGLFLGVDKKSGYKHTDFGGKKYTGNKKILVLCTEERYLEMANGVLFSTGQNVQETTVPLMHLVNAGFNFDVVTPTGKPAILEQWSVPKKDIAVITFLANNQSKFDRPLSLSEMIANGKLNEDSDYVALFLPGGHGAMVGLPEDKNVGTLIRWVKDTDRYLVAVCHGPAALMATVQNGDGPHPYSGYKLAAFPDKFDKQSPMLGYLPGMLPWFQCEKLEEQGMKVINDGVKGDTYIDRRLFSGDSPKACDQLGKMISEELLKKFA
HchA_D96_1	Pseudomonadota, Deltaproteobacteria	anaerobic sediments, lakes, swamps, marine	TNE51796.1 protein deglycase HchA [Deltaproteobacteria bacterium] MGSWIKRIFGMAPSAEKDGQGFIPSPLGLFLGVDSKSGYKPANFNGRKYSGDKKILVLCTEERYLEMTSGVLFSTGQNVQETTVPLMHLVDAGFDFDVVTPTGKPAILEQWSIPKKDKAVLGFLKDNQAKFDFPLSLADLVARGELNESSPYVALFLPGGHGAMVGLPDDENVGTLIRWVSDSDRYLVAVCHGPAALLATTSNGDGPHPYKGYELCAFPDSLDKQSPSIGYLPGQLPWFQCEKLEQQGMRIINEKVTGATHIDRKLYSGDSPKACDQLGKMISEALLKDFA
HchA_Aci_b_AcAciAci44_1E	Actinomycetota, Acidimicrobiia, Acidimicrobiales, Acidimicrobiaceae	acidophilic, oxidize ferrous iron or reduce ferric iron	MCB9388344.1 protein deglycase HchA [Acidimicrobiia bacterium] MQFPWTPTRLDDGSYSPSLFALKAAGTGSKFETDQPQLPLNGKRVLMMCTEEGHMRMKNGKLFSTGNHPVEMLVPVLHLLRAGFAVDISTPTGQPVKIETWALPNDANVRSLYQDRREEFAKPIDLRTFDGEFAFDPADYIAVFVPGGHGAMLGLPSSPEIAPVLRWAHRSDRHTLTICHGPAALLSLQATAKAEGDEPFIYAGYKMAAFPDQMDRKLPLFGYLPGKIPWHFEERLSALGVEFVNTRIEGATHRDRNLVTGDSPKAANAFGKLSAQTLLAALAS
HchA_Ill_sp_AcAciIlu_1	Actinomycetota, Acidimicrobiia, Acidimicrobiales, Ilumatobacteraceae	from estuary sediment or seashore sand, grows under neutral or slightly alkaline conditions, is and organotrophic	MBT5867179.1 protein deglycase HchA [Ilumatobacter sp.] MRTPLSPQLEADGTFRPSSLALRVATQKTTDYDGHVFANPYEGDSKILMICTEQKAMTMANGKQFSTGNHPVEMLVPMLHLRSAGFDIEVATPTGAPVQIEMWAMPHDDQAVMGIYADFKDAFEHPRSLSDFVETSMNDTSNYAAVYLPGGHGAMLGLPENVDVGTILHWAHDRDLHTLSLCHGPAALLAANLPEVRSDRSGDQFLYDGYKMAVFPDAVDRQTPRIGYMPGHMPWRFGERLTELGVDIINKKSNGTCHVDRKLVTGDGPKAANEFGRRAAEALLQSARDAD
HchA_Aci_b_AcAciAci17_1E	Actinomycetota, Acidimicrobiia, Acidimicrobiales, Acidimicrobiaceae	isolated from extremely acidic environments	MBT6445817.1 protein deglycase HchA [Acidimicrobiaceae bacterium] MRTPLSPQLEADGTFRPSSLALRVATQKTTDYDGHVFANPYEGDSKILMICTEQKAMTMANGKQFSTGNHPAEMLVPMLHLRSAGFDIEVATPTGAPVQIEMWAMPHDDQAVMGIYADFKDAFEHPRSLSDFVETSMNDTSNYAAVYLPGGHGAMLGLPENVDVGTILHWAHDRDLHTLSLCHGPAALLAANLPEVRSDRSGDQFLYDGYKMAVFPDAVDRQTPRIGYMPGHMPWRFGERLTELGVDIINKKSNGTCHVDRKLVTGDGPKAANEFGRRAAEALLQSARDAD
HchA_Nes_sal_AcMicMic	Actinomycetota, Actinobacteria, Micrococcales, Micrococcaceae	isolated from deep-sea sediment of the Southern Atlantic Ocean	WP_138252672.1 protein deglycase HchA [Nesterenkonia salmonea] MWQNIRSVARIGPQADERGGYSPSRLALKLATSSTTDYDNTVYEHAPQGPKRKILMVCTEEREMTMRNGKKFSTGNHPVEMLVPMLHLEKAGFHIGIVTPTGRPVAIEMWAMPDQDPAVQDIYDRYRDAFANPDSLSDFASTLQAHQDIAAVFIPGGHGAMLGLPENEDLQRVIRWTLEEDLFMLSICHGPAALLAENLGESQTSFAYRGYSMAVFPDRTDKITPLVGYMPGHMPWFFGERLTELGVNIVNSQANGTCHRDRRLITGDSPNAANEFGKMAAQALLSESGA
HchA_Nes_haa_AcMicMic	Actinomycetota, Actinobacteria, Micrococcales, Micrococcaceae	isolated from saline-alkaline soil from Songnen Plain in north-eastern China	WP_162320209.1 protein deglycase HchA [Nesterenkonia haasae] MWQNIRSVVRIGPQADERGGYSPSRLALKMATTSVTDYDNTIYQSSPRGSRKKILMVCTEQREMTMRNGKKFSTGNHPVEMLVPMLHLEKAGFHIGIVTPTGRPVAIEMWAMPDQDEAVQDIYNRYRDAFANPDSLSDFVSTLEAHQDVAAVFIPGGHGAMLGLPENEDLQRVIRWTIEEDLFMLSICHGPAALLAENLGQSPSAFAYRGYSMAVFPDRMDRVTPFLGYMPGPMPWFCGERLAQLGVNVVNSTANGTCHRDRRLITGDSPKAANAFGKLAAEVLLAESAS
HchA_rho_b_Bd?Rho	Bacteroidota, Bacteroidetes Order II Incertae sedis, Rhodothermaceae	isolated from extreme environments and exhibit thermophilic or halophilic characteristics	NNF58526.1 protein deglycase HchA [Rhodothermaceae bacterium] MLKSLLGIAPQQEPDGSFRPSKLALKLATSDATDYEPASYDAYEGERSKILVVFTEQKNMTMKNGRDFSTGNHPVEALVPMLHLRNAGFEFEITTPSGKPVVFEMWAMPAEDAAVMGLYEDLKSRFENPRPLPDVVDSLHDEADSYAAVFVPGGHGAMLGIPDDPNVGTVLRWANEHGLFTISLCHGPASFLATTLGGHDFLYAGYDMAVFPDAVDKKAPMIGYLPGPMPWQLGAKLESLGAKIVNTKADDTCHLDRTLITGASPDAADALGKLAATTLLVHRR
HchA_Fla_sp_BdFlaFla	Bacteroidota, Flavobacteriia, Flavobacteriales, Flavobacteriaceae	marine species	NNC51108.1 protein deglycase HchA [Flaviramulus sp.] MIKKILITVASIIVLAFIVIYITTRPTETEDGTFIPSPLALKLATSSTTNYDNTTYENKYTGNKKVLMICTEERNMTMANGKKFSTGNHPVEMLLPILHLKNAGFDVDVVTPTGKPVKIEMWAMPEEDENVKAIYSEYKNKFENPESLNKFVNDSLSANTDYLAVLIPGGHGAMLGLPENKDLNKLIHWSYNSDMYMLAICHGPAALLAASLDGDKDSFIYNGYKIAAFPDAVDAQGPMIGYTPGNMPWIYGKKLNNLGVTIINEEADNTVFVDRKLITGASPQAANDFGKTAAQALLEEVNK
HchA_D42_1	Pseudomonadota, Deltaproteobacteria		MBT6433142.1 protein deglycase HchA [Deltaproteobacteria bacterium] MLKSLFGLEPQQEQDGSFRPSKLALKLATKDVTDYKPVAYNTYKGKRSKVLVVFTETKNMTMKNGREFSTGNHPVEALVPMLHLKNAGFDFEVATPRGKPVVFEMWAMPTKDTAVMGLYAELKPRFENPRALPEALEELRTGGDFYAAVFVPGGHGAMLGIPHDRNVGAMLRLAHERELFTISICHGPGSLLATSLEGHDFLYSGYEMAVFPDSVDKQTPMIGYLPGHMPWQLGAQLKSLGAKLVNKKGDDTCCVDRKLITGASPAASDKLGKLAAKTLLEHLE
HchA_Rho_b_ARho?_1	Pseudomonadota, Alphaproteobacteria, Rhodobacterales	haloalkaliphilic photoheterotrophic species, isolated from several saline and soda lakes	NCG17932.1 protein deglycase HchA [Rhodobacterales bacterium] MLKSLLGIAPKQEPDGSFSPSWLALKLSTSNVSDFERTEYAAYQGKRAKILVVFTEQKNMTMQNGKDFSTGNHPVEALLPMLHLRNAGFEFEIATVSGQPVVFEMWAMPRGDTEVVGIYEDLKSSFDHPKRLQDVVDGFLDEIESYAAIFVPGGHGAMLGIPEDPNVGTILRWAHEHDLFTISLCHGPGSFLSTALAGHEFLYRGYNMAVFPDSVDKQTPMIGYLPGHMPWRLGEKLTELGANIVNTKGDKTCCVDRHLITGASPLASNELGKLAATTLLAHLT
HchA_Tat_sp_ARhoRho	Pseudomonadota, Alphaproteobacteria, Rhodobacterales, Rhodobacteraceae	facultatively anaerobic alphaproteobacterium isolated from tidal-flat sediment	MBT6189808.1 protein deglycase HchA [Tateyamaria sp.] MLKKFLKIAPTPTTDGAFIPSPLALKLATSSKTDYDGGAYPDPYKSGKLRVLMICTEESNMTMENGKVFSTGNHPVEIALPMLHLISAGFEIDIMTPTGAPAAIEMWAMPDQDEHVKKLFRDYDDAFSAPQSLADFAAKDMVAEAQYAAVFIPGGHGAMLGLPENNDLGKVLRWAHDKDIFTLALCHGPAALLAANSNDGFLYAGYKMTVFPDAVDKQTPMIGYLPGPMPWWVCDSLKALGAEIINTKADKSCHVDRHLVTGASPKAANDFGRLAATTLLNAVRKN
HchA_Shi_sp_ARhoRho	Pseudomonadota, Alphaproteobacteria, Rhodobacterales, Rhodobacteraceae	Red Sea Coral Bacterial Isolates	WP_209066119.1 protein deglycase HchA [Shimia sp. R9_2] MSFLKKLLKTAPTPTSDGAYEPSPLSLKLATSPKTDFDGGTYASPYQGSDKRVLVVCTEERNMKMANGKKFSTGNHPVELGLPMLHLLSAGFEVDIVTPTGAPAVVEDWAMPREDATVMKLYQDYADALQNPGSLADFVATSLTDTSPYVAVFMPGGHGAMLGLPESDDLGKLLRWAHNQDLFTLAICHGPAALLAAGNEADFIYKGYKIAAFPDAVDKQTPMIGYLPGHMPWKFGERLASLGVEIVNKKADAACHIDRKLITGASPKAANNFGRLAAETLLSANR
HchA_Ent_bai_GVibVib_2	Pseudomonadota, Gammaproteobacteria, Vibrionales, Vibrionaceae	isolated from viscera of healthy pufferfish	WP_129492304.1 protein deglycase HchA [Enterovibrio baiacu] MLKKLFGLAPKRESDGSYSPSKLALKLATSDKTDYKAVAYTPYVGNRSKVLVIFTEQKNMEMQNGKQFSTGNHPVEALLPMLHLKNAGFDFDIVTPTGKPVVFEMWAFPNKDDNVIAFFNEYKSRFEQPGSLEDFVNTSLSESDAYAAVFIPGGHGAMLGIPEDVNVGKVLHWANDNGLFTVTLCHGPGALLATSLEGNEFLYAGYKMAVFPDSVDDVTPKVGYLPGKMLWGLSKKLESLGVTLMNSKSDNTVCIDRQLITGASPLAADALGKLAANTLLDSLK
DJPF_Psy_are_GPse_Mor	Pseudomonadota, Gammaproteobacteria, Pseudomonadales, Moraxellaceae	isolated from marine costal ice	WP_201498318.1 DJ-1/PfpI family protein [Psychrobacter arenosus] MLKKILGIAPKPTSEGGYQPSRVALKLATQAKTDYDHTQFTTFYQGDKRVLMLCTEEQYMTMKNGKKFSTGNHPVEMLVPMLHLQQAGFDVDIATPTGKPVQIETWAMPEKDPAVKAIFSDYQYQFENPMSLHEFVQNDMDSSEDYLAVFIPGGHGAMLGLPTNEDVQQIIEWVNKNDLFMLSICHGPAVLLAADKTGRKKDFIYRGYKMATFPDSVDSKTPMIGYMPGKVPWKFNKRLKSLGVTLVNKNADDTCQVDRKLITAASPKAANDFGKLITNTLLKNC
HchA_Pas_atl_GPasPas_1	Pseudomonadota, Gammaproteobacteria, Pasteurellales, Pasteurellaceae	isolated from diseased Norwegian lumpsuckers	WP_211596892.1 protein deglycase HchA [Pasteurella atlantica] MLKKLLGLAPQPTKDGAFIPSKLALKLATSDKTDFDGSIYQNTYQGSKKILMICTEQQNMTMANGTKFSTGNHPVEMLLPMLHLKNAGFDVDIYTPTGKSVKIEMWAMPQKDENVQKIYSEYQSQFENPKSLADFVQHKINDNDDYVAVFIPGGHGAMLGLPEDKNLSQLIHWSHKKDLYMMAICHAPAALLSANLDTDKDFIYKGYKMAAFPDSVDKQTPMIGYMPGDLTWKFGETLENLGVTFVNKKADKTCYIDRKLITGASPQAANDFGKLCAEELLKSINK
HchA_Pho_ute_GPasPas_1	Pseudomonadota, Gammaproteobacteria, Pasteurellales, Pasteurellaceae	isolated from the uterus of a porpoise	WP_115315121.1 protein deglycase HchA [Phocoenobacter uteri] MFKKLLGLAPQPTKDGTFIPSKLALKLATSDQTDFDGTIYQNTYQGTKKILMLCTEEQNMTMANGTKFSTGNHPVEMLLPMLHLKNAGFDVDIYTPTGESVKIEMWAMPQKDENVQKIYSAYQSQFENPKSLADFVQNTMNDSDDYMAIFIPGGHGAMLGLPEDKNVSQLIHWSHKKDLYMMAICHAPAVLLAANLDNDKEFIYKGYKMAAFPDSVDKQTPMIGYMPGHLTWKFGEKLENLGITFVNKKADKTCYIDRKLITGASPQAANNFGKLCAEELLKSVEK
HchA_Hah_sp_GOceHal_1	Pseudomonadota, Gammaproteobacteria, Oceanospirillales,		MAM88761.1 protein deglycase HchA [unclassified Hahellaceae] MPALVKKVLGIAPVEDENGGYSPSPLALKLATKDKTDYEQTTFPNAQKSGKLRILMLCTEEKYLTMENGKKFSTGNHPVEMLVPMLHFAQAGFEVDIVTPTGKPVQIEMWAMPEKDEAVKSLFQKYEAKFTQPRSLKKFVQSSLKDNSPYIAVFIPGGHGALLGLPDNRDVGKLVRWVADKDKYLLAICHGPAALLAGKADGNSASFPYKGYKLAVFPDIVDKATPAVGYLPGPMPWYFGEKLKALDVEIVNKLATGTCHRDRKLITGDSPYAANAFGKMAAEALLAEAV
HchA_Alc_hon_GOceAlc_1	Pseudomonadota, Gammaproteobacteria, Oceanospirillales, Alcanivoracaceae	isolated from an oil-enriched consortia from the surface seawater	WP_008930361.1 protein deglycase HchA [Alcanivorax hongdengensis] MANGIKALLRLAPKDDGQGGFTPSPVALKLATKSKTDYDHTDYPDALQGGKAKVLMVCTEERYMTMENGLKFSTGNHPVEMLVPLLHLEKAGFQIEVCTPTGAPVKIEMWAMPEKDDAVKGALQRYQSQFDKPLSLKDIVATGLNDRADIVGVFIPGGHGAMLGLPDNDDLQTLIRWVNANDKTMLAICHGPAALLAENRGSDPKDFAYRGYKMAVFPDSLDKLTPKFGYLPGPMPWYFGDRLREQGVEIINKKANGTCCTDRKLITGDSPDAANEFGKLAARALLAEVSGAG
HchA_Alc_sed_GOceAlc_1E	Pseudomonadota, Gammaproteobacteria, Oceanospirillales, Alcanivoracaceae	isolated from deep-sea sediment of Pacific Ocean	WP_153498737.1 protein deglycase HchA [Alcanivorax sediminis] MASGIKAMFGMAPKDDGEGGFTPSPVALKLATKSKTDYDHTEYPDALQGGTAKVLMVCTEERYMTMANGVKFSTGNHPVEMMVPLLHLEKAGFQIEVCTPTGAPVKIERWAVPEKDDVVTDALQRYQPQFEQPQSLKALVAAGLEDHADYLAVFIPGGHGAMLGLPESEDLQTLIRWVNANDKHMLTICHGPAALLAENRGGDPRDFAYHGYKMAVFPDSLDKLTPKFGYLPGPMPWYFGDRLREQGVEIINKKANGSCCEDRKLITGDSPDAANEFGKLAARALLAEVNGAG
HchA_Alc_nan_GOceAlc_1	Pseudomonadota, Gammaproteobacteria, Oceanospirillales, Alcanivoracaceae	isolated from deep sea sediment	WP_081939833.1 protein deglycase HchA [Alcanivorax nanhaiticus] MANGIKALFRMAPKDDGEGGFTPSPVALKLATKSKTDYDHAEYPDALQGGTAKVLMVCTEERYMTMANGVKFSTGNHPVEMMVPLLHLEKAGFQIEVCTPTGAPVKIERWAVPEKDDAVTDALQRYQPQFEQPQSLKALVASGLEDHADYVAVFIPGGHGAMLGLPDSEDLQTLIRWVNANDKHMLTICHGPAALLAENRGGDPGDFAYHGYKMAVFPDSLDKLTPKFGYLPGPMPWYFGDRLREQGVEIINKKANGSCCEDRKLITGDSPDAANEFGKLAARALLAEVNGAG
HchA_Mor_das_GAltMor_2	Pseudomonadota, Gammaproteobacteria, Alteromonadales, Moritellaceae	isolated from seawater collected from near a glacier, psychrophilic	WP_017221529.1 protein deglycase HchA [Moritella dasanensis] MFDIRKLFGIAPKMESDGSFSPSPVALKLATKSKTNYDHKVYANPYKGSQPKVLMVCCEENNMTMKNGKRFFTGNHPVEMLVPMLHLEQAGFEIDVYTPTGKPAEIEMWAMPQEDDAVKALYQKHKANFENPHSLSDFVTNSMNDESPYIAVYIPGGHGAMLGLPENKDLGQVIQWVHAQDKYMLSICHGPAALLAAGLGDDKNTFVYRGYKIAAFPDSLDKMTPLFGYLPGAMPWYFGEKLRDMGLEIVNKKADGTCHQDRKLITGDSPDAANMFGVMAAEALLSSVSK
HchA_Oce_bac_GOce?_1	Pseudomonadota, Gammaproteobacteria, Oceanospirillales.	halophilic, requiring sodium ions for growth, and are widely distributed in marine environments,	MAQ99460.1 protein deglycase HchA [Oceanospirillaceae bacterium] MAPIKKLLGIAPKPQTDGTLSPSPVALKLATRNKTDYDHRDYPDACSGSDCRVLVMCTEENSMTMKNGKAFSTGNHPVETLVPMLHLEKAGFSLDICTPTGKPAQIEMWAMPEKDEAVVSMYQKYQAAFQQPLSLHEVVAAGLTDDSPYVAVFIPGGHGAMLGLPDNKDLGTLLRWVHQQSRFLLAICHGPAALLSARTDDDSPFIYRGYKIAAFPDSLDKVTPLFGYLPGPMPWFFGEKLKTCGVDIINHKAAGVCYQDRKLITGDSPDAANKFGVMAAEALLDALTQKKIQNLKS
HchA_Lew_sp_BdSapLew	Bacteriodota, Saprospirales, Lewinellaceae	isolated from a marine sediment sample	MCB0635539.1 protein deglycase HchA [Lewinella sp.] MANLIRQWLGLAPQLTEAGTFSPSPVSLRLATRSRTDYDGTDFPNAYQGDRWKVLMVCTEEGQMTMRNGRRFATGNHPVEMLVPVLHLTKAGFTIDVCTPTGRPVQVEQWAQPREDEAVQNIYRQFLPRFENPLDLRELVQNSLTDDSPYLAVFIPGGHGAMLGLPENEDVGRLLRWVQEEDRYLLAICHGPAALLAADQHGDSPFRGYSIAAFPDLMDKITPWLGYLPGSMPWFFNEKLQARGIRIVNRLANGACHRDRRLVSGDSPDAANSFGKLAATTLLEAVEQAGQG
HchA_Rie_ana_BdFlaWee	Bacteroidota, Flavobacteriia, Flavobacteriales, Weeksellaceae	duck patogen	WP_107046504.1 protein deglycase HchA [Riemerella anatipestifer] MSQELSNQPVFDGVGYEPSPLSLSMFVAPKTDYDFTQYPNANTDKNKKVLVVCTEEKYMTMQNGKKFSTGNHPVETLVPMLHLDAAGFEAEIFTPTGAPAVLEMWAMPSEDEAVKGIFEKYKTKFETPKSLKEFVAGDMASETEYVAVFLPGGHGAMLGLPTNDDLKKTIHWAYQHEKFVLAICHGPAALLAAAHDEPAENFPYKDYKIKSFPDIIDTQTPAIGYVPGEMPWFYGEKLKALGIEILNEDISGACYTDRKLVTGDSPLAANNFGKMSAEALLR
HchA_Cam_sp_CampCamCam_1E	Pseudomonadota, Epsilonproteobacteria, Campylobacterales, Campylobacteraceae, Campylobacter		WP_221254240.1 protein deglycase HchA [Campylobacter sp. 19-13652] MSELSKKPVVDVAEDNAFFPSEFSLSQFTAPKTDYDGSKYERKVSGKKVLAIMTEERYLLMKNGTFFSTGNHPVETLVPLLHLVEAGFEVDFATISGAPVKFEFWAMPSDDEAVKGLFERYKKELKSPLKLSEIDLDASDYAAVFVPGGHGAMAGVPESADVANALNWAMKNDRHVIAICHGPVAFLATAANGEFAFKGYEMVAFPDGEFDAALVEIGYTPGGLPYFVPERLRALGAKVLNSDIKGAVHKDRKLLTGDSPLASNALGKLAAQELLATFA
